# Supplementary material for: Investigation of causal effects of blood metabolites on insomnia and circadian rhythm sleep wake disorders
Source: Front Sleep. 2024 May 3;3:1333154. doi: 10.3389/frsle.2024.1333154 (PMC12713914; doi:10.3389/frsle.2024.1333154)
Supplement: Supplementary file 2 [file Table_1.xlsx]

## Sheet: 486种代谢物总述
Supplement Table 1 486 blood metabolites for a detailed list
ID	Metabolite	Status	Super-pathway
M00053	glutamine	Known	Amino acid
M00054	tryptophan	Known	Amino acid
M00059	histidine	Known	Amino acid
M00060	leucine	Known	Amino acid
M00063	cholesterol	Known	Lipid
M00064	phenylalanine	Known	Amino acid
M00513	creatinine	Known	Amino acid
M00527	lactate	Known	Carbohydrate
M00542	3-hydroxybutyrate (BHBA)	Known	Lipid
M00553	cotinine	Known	Xenobiotics
M00569	caffeine	Known	Xenobiotics
M00575	arabinose	Known	Carbohydrate
M00577	fructose	Known	Carbohydrate
M00584	mannose	Known	Carbohydrate
M00599	pyruvate	Known	Carbohydrate
M00606	uridine	Known	Nucleotide
M01105	linoleate (18:2n6)	Known	Lipid
M01107	allantoin	Known	Nucleotide
M01110	arachidonate (20:4n6)	Known	Lipid
M01114	deoxycholate	Known	Lipid
M01121	margarate (17:0)	Known	Lipid
M01123	inosine	Known	Nucleotide
M01125	isoleucine	Known	Amino acid
M01284	threonine	Known	Amino acid
M01299	tyrosine	Known	Amino acid
M01301	lysine	Known	Amino acid
M01302	methionine	Known	Amino acid
M01303	malate	Known	Energy
M01336	palmitate (16:0)	Known	Lipid
M01356	nonadecanoate (19:0)	Known	Lipid
M01358	stearate (18:0)	Known	Lipid
M01359	oleate (18:1n9)	Known	Lipid
M01361	pentadecanoate (15:0)	Known	Lipid
M01365	myristate (14:0)	Known	Lipid
M01444	pipecolate	Known	Amino acid
M01493	ornithine	Known	Amino acid
M01494	5-oxoproline	Known	Amino acid
M01508	pantothenate	Known	Cofactors and vitamins
M01515	salicylate	Known	Xenobiotics
M01558	4-acetamidobutanoate	Known	Amino acid
M01561	alpha-tocopherol	Known	Cofactors and vitamins
M01564	citrate	Known	Energy
M01572	glycerate	Known	Carbohydrate
M01573	guanosine	Known	Nucleotide
M01585	N-acetylalanine	Known	Amino acid
M01604	urate	Known	Nucleotide
M01605	ursodeoxycholate	Known	Lipid
M01638	arginine	Known	Amino acid
M01640	ascorbate (Vitamin C)	Known	Cofactors and vitamins
M01644	heptanoate (7:0)	Known	Lipid
M01645	laurate (12:0)	Known	Lipid
M01649	valine	Known	Amino acid
M01670	urea	Known	Amino acid
M01712	cortisol	Known	Lipid
M01769	cortisone	Known	Lipid
M01898	proline	Known	Amino acid
M02132	citrulline	Known	Amino acid
M02137	biliverdin	Known	Cofactors and vitamins
M02342	serotonin (5HT)	Known	Amino acid
M02730	gamma-glutamylglutamine	Known	Peptide
M02734	gamma-glutamyltyrosine	Known	Peptide
M03127	hypoxanthine	Known	Nucleotide
M03141	betaine	Known	Amino acid
M03147	xanthine	Known	Nucleotide
M10642	caprate (10:0)	Known	Lipid
M11438	phosphate	Known	Energy
M12017	3-methoxytyrosine	Known	Amino acid
M12035	pelargonate (9:0)	Known	Lipid
M12067	undecanoate (11:0)	Known	Lipid
M12129	beta-hydroxyisovalerate	Known	Amino acid
M12261	taurodeoxycholate	Known	Lipid
M12593	X-02973	Unknown
M12626	X-03003	Unknown
M12768	X-03088	Unknown
M12774	X-03094	Unknown
M15122	glycerol	Known	Lipid
M15140	kynurenine	Known	Amino acid
M15335	mannitol	Known	Carbohydrate
M15365	glycerol 3-phosphate (G3P)	Known	Lipid
M15488	acetylphosphate	Known	Energy
M15500	carnitine	Known	Lipid
M15506	choline	Known	Lipid
M15630	N-acetylornithine	Known	Amino acid
M15650	N1-methyladenosine	Known	Nucleotide
M15676	3-methyl-2-oxovalerate	Known	Amino acid
M15677	3-methylhistidine	Known	Amino acid
M15749	3-phenylpropionate (hydrocinnamate)	Known	Amino acid
M15753	hippurate	Known	Xenobiotics
M15778	benzoate	Known	Xenobiotics
M15958	phenylacetate	Known	Amino acid
M15990	glycerophosphorylcholine (GPC)	Known	Lipid
M15996	aspartate	Known	Amino acid
M16634	X-04357	Unknown
M16816	X-04494	Unknown
M16818	X-04495	Unknown
M16821	X-04498	Unknown
M16822	X-04499--3,4-dihydroxybutyrate	Identified	Amino acid
M16823	X-04500	Unknown
M17799	ibuprofen	Known	Xenobiotics
M17805	dihomo-linoleate (20:2n6)	Known	Lipid
M17807	X-18601	Unknown
M17945	2-hydroxystearate	Known	Lipid
M18254	paraxanthine	Known	Xenobiotics
M18281	2-hydroxyhippurate (salicylurate)	Known	Xenobiotics
M18283	X-05426	Unknown
M18335	quinate	Known	Xenobiotics
M18349	indolelactate	Known	Amino acid
M18357	glycylvaline	Known	Peptide
M18369	gamma-glutamylleucine	Known	Peptide
M18392	theobromine	Known	Xenobiotics
M18394	theophylline	Known	Xenobiotics
M18467	eicosapentaenoate (EPA; 20:5n3)	Known	Lipid
M18474	estrone 3-sulfate	Known	Lipid
M18476	glycocholate	Known	Lipid
M18477	glycodeoxycholate	Known	Lipid
M18494	taurochenodeoxycholate	Known	Lipid
M18497	taurocholate	Known	Lipid
M18929	X-05907	Unknown
M19323	docosahexaenoate (DHA; 22:6n3)	Known	Lipid
M19324	1-stearoylglycerophosphoinositol	Known	Lipid
M19362	X-06226	Unknown
M19364	X-06246	Unknown
M19368	X-06267	Unknown
M19396	X-06307	Unknown
M19414	X-06350	Unknown
M19415	X-06351	Unknown
M19934	myo-inositol	linoleat	Lipid
M20489	glucose	Known	Carbohydrate
M20675	1,5-anhydroglucitol (1,5-AG)	Known	Carbohydrate
M20699	erythritol	Known	Xenobiotics
M21044	2-hydroxybutyrate (AHB)	Known	Amino acid
M21047	3-methyl-2-oxobutyrate	Known	Amino acid
M21049	1,6-anhydroglucose	Known	Carbohydrate
M21127	1-palmitoylglycerol (1-monopalmitin)	Known	Lipid
M21151	saccharin	Known	Xenobiotics
M21184	1-oleoylglycerol (1-monoolein)	Known	Lipid
M21188	1-stearoylglycerol (1-monostearin)	Known	Lipid
M21630	X-08402	Unknown
M22030	2-hydroxyisobutyrate	Known	Amino acid
M22032	X-08766	Unknown
M22116	4-methyl-2-oxopentanoate	Known	Amino acid
M22130	phenyllactate (PLA)	Known	Amino acid
M22138	homocitrulline	Known	Amino acid
M22175	aspartylphenylalanine	Known	Peptide
M22177	levulinate (4-oxovalerate)	Known	Amino acid
M22189	palmitoylcarnitine	Known	Lipid
M22481	X-08988	Unknown
M22548	X-09026	Unknown
M22649	X-09108	Unknown
M22842	cholate	Known	Lipid
M24074	X-09706	Unknown
M25459	X-10395	Unknown
M25599	X-10429	Unknown
M27256	X-10500	Unknown
M27273	X-10506	Unknown
M27278	X-10510	Unknown
M27447	1-linoleoylglycerol (1-monolinolein)	Known	Lipid
M27513	indoleacetate	Known	Amino acid
M27531	hyodeoxycholate	Known	Lipid
M27672	3-indoxyl sulfate	Known	Amino acid
M27710	N-acetylglycine	Known	Amino acid
M27716	bilirubin (Z,Z)	Known	Cofactors and vitamins
M27718	creatine	Known	Amino acid
M27722	erythrose	Known	Carbohydrate
M27728	glycerol 2-phosphate	Known	Xenobiotics
M27738	threonate	Known	Cofactors and vitamins
M30805	X-10810	Unknown
M31453	cysteine	Known	Amino acid
M31522	pyroglutamylglycine	Known	Peptide
M31536	N-(2-furoyl)glycine	Known	Xenobiotics
M31548	DSGEGDFXAEGGGVR*	Known	Peptide
M31555	pyridoxate	Known	Cofactors and vitamins
M31591	androsterone sulfate	Known	Lipid
M31787	3-carboxy-4-methyl-5-propyl-2-furanpropanoate (CMPF)	Known	Lipid
M32197	3-(4-hydroxyphenyl)lactate	Known	Amino acid
M32198	acetylcarnitine	Known	Lipid
M32315	serine	Known	Amino acid
M32319	trans-4-hydroxyproline	Known	Amino acid
M32322	glutamate	Known	Amino acid
M32328	hexanoylcarnitine	Known	Lipid
M32338	glycine	Known	Amino acid
M32339	alanine	Known	Amino acid
M32346	glycochenodeoxycholate	Known	Lipid
M32348	2-aminobutyrate	Known	Amino acid
M32379	scyllo-inositol	Known	Lipid
M32388	dodecanedioate	Known	Lipid
M32393	gamma-glutamylvaline	Known	Peptide
M32405	indolepropionate	Known	Amino acid
M32412	butyrylcarnitine	Known	Lipid
M32418	myristoleate (14:1n5)	Known	Lipid
M32425	dehydroisoandrosterone sulfate (DHEA-S)	Known	Lipid
M32445	3-methylxanthine	Known	Xenobiotics
M32452	propionylcarnitine	Known	Lipid
M32489	caproate (6:0)	Known	Lipid
M32492	caprylate (8:0)	Known	Lipid
M32497	10-undecenoate (11:1n1)	Known	Lipid
M32504	docosapentaenoate (n3 DPA; 22:5n3)	Known	Lipid
M32518	X-11204	Unknown
M32549	X-02269	Unknown
M32553	phenol sulfate	Known	Amino acid
M32557	X-06126	Unknown
M32560	X-07765	Unknown
M32564	X-11247	Unknown
M32578	X-11261	Unknown
M32586	bilirubin (E,E)*	Known	Cofactors and vitamins
M32587	X-02249	Unknown
M32593	heme*	Known	Cofactors and vitamins
M32616	X-11299	Unknown
M32632	X-11315	Unknown
M32634	X-11317	Unknown
M32635	1-linoleoylglycerophosphoethanolamine*	Known	Lipid
M32644	X-11327	Unknown
M32651	X-11334	Unknown
M32654	3-dehydrocarnitine*	Known	Lipid
M32672	pyroglutamine*	Known	Amino acid
M32675	C-glycosyltryptophan*	Known	Amino acid
M32691	X-11374	Unknown
M32698	X-11381	Unknown
M32709	X-03056--N-[3-(2-Oxopyrrolidin-1-yl)propyl]acetamide	Identified	Amino acid
M32729	X-11412	Unknown
M32735	X-01911	Unknown
M32739	X-11422--xanthine	Identified	Nucleotide
M32740	X-11423--O-sulfo-L-tyrosine	Identified	Amino acid
M32753	X-09789	Unknown
M32754	X-11437	Unknown
M32755	X-11438	Unknown
M32757	X-11440	Unknown
M32758	X-11441	Unknown
M32759	X-11442	Unknown
M32761	X-11444	Unknown
M32762	X-11445--5-alpha-pregnan-3beta,20alpha-disulfate	Identified	Lipid
M32769	X-11452	Unknown
M32786	X-11469	Unknown
M32787	X-11470	Unknown
M32795	X-11478	Unknown
M32800	X-11483	Unknown
M32802	X-11485	Unknown
M32808	X-11491	Unknown
M32814	X-11497	Unknown
M32836	HWESASXX*	Known	Peptide
M32838	X-11521	Unknown
M32846	X-11529	Unknown
M32847	X-11530	Unknown
M32854	X-11537	Unknown
M32855	X-11538	Unknown
M32857	X-11540	Unknown
M32863	X-11546	Unknown
M32867	X-11550	Unknown
M32869	X-11552	Unknown
M32910	X-11593--O-methylascorbate*	Identified	Cofactors and vitamins
M32980	adrenate (22:4n6)	Known	Lipid
M33009	homostachydrine*	Known	Xenobiotics
M33084	ADSGEGDFXAEGGGVR*	Known	Peptide
M33131	X-11786--methylcysteine	Identified	Amino acid
M33132	X-11787	Unknown
M33137	X-11792	Unknown
M33138	X-11793--oxidized bilirubin*	Identified	Cofactors and vitamins
M33140	X-11795	Unknown
M33144	X-11799	Unknown
M33150	X-11805	Unknown
M33163	X-11818	Unknown
M33165	X-11820	Unknown
M33173	2-hydroxyacetaminophen sulfate*	Known	Xenobiotics
M33178	2-methoxyacetaminophen sulfate*	Known	Xenobiotics
M33188	X-11843	Unknown
M33190	X-11845	Unknown
M33192	X-11847	Unknown
M33194	X-11849	Unknown
M33195	X-11850	Unknown
M33197	X-11852	Unknown
M33203	X-11858	Unknown
M33204	X-11859	Unknown
M33221	X-11876	Unknown
M33228	1-arachidonoylglycerophosphocholine*	Known	Lipid
M33230	1-palmitoleoylglycerophosphocholine*	Known	Lipid
M33250	X-11905	Unknown
M33353	X-12007	Unknown
M33359	X-12013	Unknown
M33363	gamma-glutamylmethionine*	Known	Peptide
M33364	gamma-glutamylthreonine*	Known	Peptide
M33380	X-12029	Unknown
M33384	salicyluric glucuronide*	Known	Xenobiotics
M33389	X-12038	Unknown
M33390	X-12039	Unknown
M33391	X-12040	Unknown
M33408	X-12056	Unknown
M33415	X-12063	Unknown
M33420	gamma-tocopherol	Known	Cofactors and vitamins
M33422	gamma-glutamylphenylalanine	Known	Peptide
M33423	p-acetamidophenylglucuronide	Known	Xenobiotics
M33441	isobutyrylcarnitine	Known	Amino acid
M33442	pseudouridine	Known	Nucleotide
M33443	valerate	Known	Lipid
M33447	palmitoleate (16:1n7)	Known	Lipid
M33453	alpha-ketoglutarate	Known	Energy
M33477	erythronate*	Known	Carbohydrate
M33488	lathosterol	Known	Lipid
M33507	X-12092	Unknown
M33508	X-12093	Unknown
M33509	X-12094	Unknown
M33510	X-12095--N1-methyl-3-pyridone-4-carboxamide	Identified	Nucleotide
M33515	X-12100--hydroxytryptophan*	Identified	Amino acid
M33531	X-12116	Unknown
M33587	eicosenoate (20:1n9 or 11)	Known	Lipid
M33609	X-12188	Unknown
M33610	X-12189	Unknown
M33627	X-12206	Unknown
M33633	X-12212	Unknown
M33637	X-12216	Unknown
M33638	X-12217	Unknown
M33652	X-12230	Unknown
M33653	X-12231	Unknown
M33658	X-12236	Unknown
M33666	X-12244--N-acetylcarnosine	Identified	Peptide
M33675	X-12253	Unknown
M33683	X-12261	Unknown
M33751	X-12329	Unknown
M33782	X-10346	Unknown
M33801	ADpSGEGDFXAEGGGVR*	Known	Peptide
M33821	1-eicosatrienoylglycerophosphocholine*	Known	Lipid
M33822	1-docosahexaenoylglycerophosphocholine*	Known	Lipid
M33833	X-12405	Unknown
M33835	X-12407	Unknown
M33864	X-12428	Unknown
M33871	1-eicosadienoylglycerophosphocholine*	Known	Lipid
M33877	X-12435	Unknown
M33883	X-12441--12-hydroxyeicosatetraenoate (12-HETE)	Identified	Lipid
M33884	X-12442--5,8-tetradecadienoate	Identified	Lipid
M33885	X-12443	Unknown
M33892	X-12450	Unknown
M33901	X-12456	Unknown
M33910	X-12465	Unknown
M33935	piperine	Known	Xenobiotics
M33936	octanoylcarnitine	Known	Lipid
M33937	alpha-hydroxyisovalerate	Known	Amino acid
M33939	N-acetylthreonine	Known	Amino acid
M33941	decanoylcarnitine	Known	Lipid
M33955	1-palmitoylglycerophosphocholine	Known	Lipid
M33957	1-heptadecanoylglycerophosphocholine	Known	Lipid
M33960	1-oleoylglycerophosphocholine	Known	Lipid
M33961	1-stearoylglycerophosphocholine	Known	Lipid
M33968	5-dodecenoate (12:1n7)	Known	Lipid
M33969	stearidonate (18:4n3)	Known	Lipid
M33971	10-heptadecenoate (17:1n7)	Known	Lipid
M33972	10-nonadecenoate (19:1n9)	Known	Lipid
M33973	epiandrosterone sulfate	Known	Lipid
M34035	linolenate [alpha or gamma; (18:3n3 or 6)]	Known	Lipid
M34040	X-12510--2-aminooctanoic acid	Identified	Amino acid
M34062	X-12524	Unknown
M34106	bilirubin (E,Z or Z,E)*	Known	Cofactors and vitamins
M34109	metoprolol acid metabolite*	Known	Xenobiotics
M34112	X-12544	Unknown
M34123	X-12556	Unknown
M34214	1-arachidonoylglycerophosphoinositol*	Known	Lipid
M34221	X-12627	Unknown
M34244	X-12644	Unknown
M34245	X-12645	Unknown
M34283	asparagine	Known	Amino acid
M34289	X-12680	Unknown
M34306	X-12696	Unknown
M34314	X-12704	Unknown
M34322	X-12712	Unknown
M34327	X-12717	Unknown
M34329	X-12719	Unknown
M34336	X-12726	Unknown
M34338	X-12728	Unknown
M34339	X-12729	Unknown
M34344	X-12734	Unknown
M34350	X-12740	Unknown
M34359	X-12749	Unknown
M34365	3-(cystein-S-yl)acetaminophen*	Known	Xenobiotics
M34384	stachydrine	Known	Xenobiotics
M34389	1-methylxanthine	Known	Xenobiotics
M34390	7-methylxanthine	Known	Xenobiotics
M34395	1-methylurate	Known	Xenobiotics
M34400	1,7-dimethylurate	Known	Xenobiotics
M34404	1,3,7-trimethylurate	Known	Xenobiotics
M34407	isovalerylcarnitine	Known	Amino acid
M34409	stearoylcarnitine	Known	Lipid
M34416	1-stearoylglycerophosphoethanolamine	Known	Lipid
M34419	1-linoleoylglycerophosphocholine	Known	Lipid
M34420	bradykinin, des-arg(9)	Known	Peptide
M34441	X-12771	Unknown
M34453	X-12776	Unknown
M34456	gamma-glutamylisoleucine*	Known	Peptide
M34469	X-12786	Unknown
M34481	X-12798	Unknown
M34499	X-12816	Unknown
M34513	X-12830	Unknown
M34516	X-12833	Unknown
M34527	X-12844	Unknown
M34530	X-12847	Unknown
M34533	X-12850	Unknown
M34534	laurylcarnitine	Known	Lipid
M34535	X-12851	Unknown
M34539	X-12855	Unknown
M34674	X-12990--docosapentaenoic acid (n6-DPA)	Identified	Lipid
M34732	isovalerate	Known	Lipid
M34761	X-13069	Unknown
M34878	X-13183--stearamide	Identified	Lipid
M34912	X-13215	Unknown
M35114	7-methylguanine	Known	Nucleotide
M35126	phenylacetylglutamine	Known	Amino acid
M35127	pro-hydroxy-pro	Known	Peptide
M35137	N2,N2-dimethylguanosine	Known	Nucleotide
M35159	cysteine-glutathione disulfide	Known	Amino acid
M35160	oleoylcarnitine	Known	Lipid
M35186	1-arachidonoylglycerophosphoethanolamine*	Known	Lipid
M35187	X-13429	Unknown
M35189	X-13431--nonanoylcarnitine*	Identified	Lipid
M35193	X-13435	Unknown
M35240	X-13477	Unknown
M35253	2-palmitoylglycerophosphocholine*	Known	Lipid
M35254	2-oleoylglycerophosphocholine*	Known	Lipid
M35255	2-stearoylglycerophosphocholine*	Known	Lipid
M35257	2-linoleoylglycerophosphocholine*	Known	Lipid
M35270	X-13496	Unknown
M35305	1-palmitoylglycerophosphoinositol*	Known	Lipid
M35320	catechol sulfate	Known	Xenobiotics
M35322	hydroquinone sulfate	Known	Xenobiotics
M35326	X-13548	Unknown
M35327	X-13549	Unknown
M35331	X-13553	Unknown
M35397	X-13619	Unknown
M35431	2-methylbutyroylcarnitine	Known	Amino acid
M35433	hydroxyisovaleroyl carnitine	Known	Amino acid
M35439	glutaroyl carnitine	Known	Amino acid
M35451	X-13658	Unknown
M35464	X-13671	Unknown
M35472	2-tetradecenoyl carnitine	Known	Lipid
M35527	4-hydroxyhippurate	Known	Xenobiotics
M35551	X-13741	Unknown
M35626	1-myristoylglycerophosphocholine	Known	Lipid
M35628	1-oleoylglycerophosphoethanolamine	Known	Lipid
M35631	1-palmitoylglycerophosphoethanolamine	Known	Lipid
M35635	3-(3-hydroxyphenyl)propionate	Known	Amino acid
M35669	tetradecanedioate	Known	Lipid
M35675	2-hydroxypalmitate	Known	Lipid
M35678	hexadecanedioate	Known	Lipid
M35718	dihomo-linolenate (20:3n3 or n6)	Known	Lipid
M35754	X-13859	Unknown
M35854	threitol	Known	Carbohydrate
M35977	X-14056	Unknown
M35978	X-14057	Unknown
M36009	X-14086	Unknown
M36095	thymol sulfate	Known	Xenobiotics
M36097	4-acetaminophen sulfate	Known	Xenobiotics
M36098	4-vinylphenol sulfate	Known	Xenobiotics
M36099	4-ethylphenylsulfate	Known	Xenobiotics
M36103	p-cresol sulfate	Known	Amino acid
M36115	X-14189--leucylalanine	Identified	Peptide
M36131	X-14205--alpha-glutamyltyrosine	Identified	Peptide
M36134	X-14208--phenylalanylserine	Identified	Peptide
M36230	X-14304--leucylalanine	Identified	Peptide
M36300	X-14374	Unknown
M36376	X-14450--phenylalanylleucine	Identified	Peptide
M36399	X-14473	Unknown
M36468	X-14541	Unknown
M36515	X-14588	Unknown
M36552	X-14625	Unknown
M36553	X-14626	Unknown
M36559	X-14632	Unknown
M36585	X-14658	Unknown
M36589	X-14662	Unknown
M36673	X-14745	Unknown
M36738	gamma-glutamylglutamate	Known	Peptide
M36754	octadecanedioate	Known	Lipid
M36756	leucylleucine	Known	Peptide
M36776	7-alpha-hydroxy-3-oxo-4-cholestenoate (7-Hoca)	Known	Lipid
M36802	n-Butyl Oleate	Known	Lipid
M36808	dimethylarginine (SDMA + ADMA)	Known	Amino acid
M36850	taurolithocholate 3-sulfate	Known	Lipid
M37004	X-14977--vanillin	Identified	Xenobiotics
M37058	succinylcarnitine	Known	Energy
M37097	tryptophan betaine	Known	Amino acid
M37104	cyclo(leu-pro)	Known	Peptide
M37112	chiro-inositol	Known	Lipid
M37190	5alpha-androstan-3beta,17beta-diol disulfate	Known	Lipid
M37202	4-androsten-3beta,17beta-diol disulfate 1*	Known	Lipid
M37203	4-androsten-3beta,17beta-diol disulfate 2*	Known	Lipid
M37253	2-hydroxyglutarate	Known	Lipid
M37459	ergothioneine	Known	Xenobiotics
M37506	palmitoyl sphingomyelin	Known	Lipid
M38150	phenylalanylphenylalanine	Known	Peptide
M38178	cis-4-decenoyl carnitine	Known	Lipid
M38768	15-methylpalmitate (isobar with 2-methylpalmitate)	Known	Lipid

## Sheet: MR分析结果
Supplementary Table 2 Results of Mendelian randomization analysis
ID	Tiait	IVW analysis				ID	MR-egger analysis				ID	Weighted median analysis				F
		OR(95%CI)	beta	P	nsnp		OR(95%CI)	beta	P	nsnp		OR(95%CI)	beta	P	nsnp	min	max
M00053	INSOMNIA	0.63(0.12-3.38)	-0.462346	0.589531	8	M00053	0.59(0.04-9.85)	-0.528822	0.72547	8	M00053	0.53(0.06-4.60)	-0.629253	0.567065	8	20.2445	77.8335
M00054	INSOMNIA	1.27(0.65-2.48)	0.239172	0.483589	191	M00054	0.30(0.03-2.57)	-1.20819	0.272387	191	M00054	0.88(0.30-2.61)	-0.125428	0.820801	191	18.9429	47.4439
M00059	INSOMNIA	2.37(0.24-23.36)	0.863217	0.459583	7	M00059	2.10(0.04-121.56)	0.741741	0.73482	7	M00059	1.30(0.06-29.15)	0.265082	0.867205	7	19.7017	55.6594
M00060	INSOMNIA	0.63(0.33-1.22)	-0.459628	0.172781	203	M00060	0.47(0.06-3.83)	-0.755664	0.481279	203	M00060	0.32(0.10-1.01)	-1.12605	0.0519558	203	17.6352	80.978
M00063	INSOMNIA	0.48(0.18-1.30)	-0.740671	0.146727	47	M00063	1.70(0.11-25.06)	0.527811	0.702707	47	M00063	0.49(0.13-1.81)	-0.713411	0.285316	47	18.4344	39.0486
M00064	INSOMNIA	1.20(0.02-59.19)	0.183535	0.926456	5	M00064	2.03(0.00-52167.79)	0.708876	0.899824	5	M00064	0.66(0.01-41.41)	-0.418069	0.843159	5	20.032	46.475
M00513	INSOMNIA	0.84(0.25-2.87)	-0.173646	0.781841	25	M00513	0.66(0.04-11.66)	-0.417848	0.778235	25	M00513	1.12(0.18-6.95)	0.115886	0.900858	25	19.0779	33.3736
M00527	INSOMNIA	0.48(0.15-1.55)	-0.724753	0.220794	12	M00527	0.46(0.01-15.85)	-0.782563	0.674486	12	M00527	0.57(0.13-2.51)	-0.561877	0.457418	12	19.5016	25.8701
M00542	INSOMNIA	1.12(0.88-1.42)	0.109868	0.369449	10	M00542	1.24(0.89-1.74)	0.218617	0.236487	10	M00542	1.05(0.75-1.47)	0.0486825	0.777421	10	19.8757	25.8744
M00553	INSOMNIA	0.97(0.89-1.06)	-0.0287127	0.513109	16	M00553	1.00(0.87-1.17)	0.00447158	0.95407	16	M00553	0.95(0.85-1.07)	-0.0478524	0.421379	16	19.565	26.9269
M00569	INSOMNIA	0.88(0.70-1.12)	-0.123273	0.305019	11	M00569	0.40(0.16-1.01)	-0.915677	0.0843094	11	M00569	0.92(0.67-1.26)	-0.0871116	0.592778	11	20.0637	56.0603
M00575	INSOMNIA	1.07(0.71-1.62)	0.0671691	0.749851	5	M00575	0.96(0.48-1.91)	-0.043908	0.908725	5	M00575	1.07(0.68-1.68)	0.0650731	0.779082	5	19.8453	24.9889
M00577	INSOMNIA	1.15(0.23-5.82)	0.139559	0.865998	3	M00577	42.20(0.25-7032.57)	3.74235	0.387719	3	M00577	1.26(0.17-9.20)	0.233491	0.81771	3	20.002	23.7779
M00584	INSOMNIA	0.73(0.39-1.37)	-0.311754	0.330158	21	M00584	2.49(0.68-9.13)	0.91277	0.184397	21	M00584	0.75(0.29-1.94)	-0.29346	0.548274	21	19.4584	334.494
M00599	INSOMNIA	1.24(0.60-2.55)	0.21376	0.562148	14	M00599	0.94(0.10-8.94)	-0.0639499	0.956579	14	M00599	1.02(0.42-2.48)	0.0162935	0.971439	14	19.6316	24.9931
M00606	INSOMNIA	1.02(0.22-4.65)	0.0166994	0.98283	21	M00606	0.01(0.00-0.50)	-4.83495	0.0341449	21	M00606	0.65(0.10-4.12)	-0.426021	0.650156	21	19.8607	65.7722
M01105	INSOMNIA	1.08(0.39-2.94)	0.0740279	0.885288	17	M01105	3.77(0.08-188.96)	1.32691	0.516539	17	M01105	1.54(0.40-5.94)	0.433574	0.528536	17	19.7082	29.7853
M01107	INSOMNIA	0.83(0.48-1.44)	-0.185617	0.510505	19	M01107	0.41(0.12-1.41)	-0.880138	0.175561	19	M01107	0.56(0.29-1.08)	-0.580727	0.0845426	19	19.3065	26.535
M01110	INSOMNIA	1.15(0.60-2.19)	0.137494	0.675917	21	M01110	1.33(0.45-3.90)	0.28644	0.607258	21	M01110	1.33(0.57-3.10)	0.283357	0.512843	21	19.7477	380.927
M01114	INSOMNIA	1.09(0.82-1.45)	0.0869001	0.547146	17	M01114	0.91(0.47-1.77)	-0.0925304	0.788321	17	M01114	1.12(0.75-1.66)	0.10955	0.587651	17	19.6692	29.6661
M01121	INSOMNIA	0.48(0.16-1.48)	-0.733405	0.202615	7	M01121	0.12(0.00-5.92)	-2.08868	0.33829	7	M01121	0.30(0.07-1.24)	-1.19659	0.0968311	7	20.3544	59.031
M01123	INSOMNIA	1.01(0.87-1.17)	0.0105524	0.887301	11	M01123	0.94(0.76-1.16)	-0.0640408	0.562734	11	M01123	0.94(0.77-1.13)	-0.0671425	0.4846	11	19.8261	50.0579
M01125	INSOMNIA	0.87(0.22-3.44)	-0.141655	0.840245	17	M01125	11.39(0.52-249.34)	2.43277	0.143155	17	M01125	1.15(0.18-7.50)	0.140169	0.883493	17	18.7727	28.215
M01284	INSOMNIA	0.54(0.22-1.30)	-0.620222	0.168191	20	M01284	0.50(0.02-14.76)	-0.693192	0.692858	20	M01284	0.58(0.17-1.93)	-0.550182	0.3713	20	19.0029	26.4829
M01299	INSOMNIA	0.87(0.35-2.18)	-0.13368	0.774095	34	M01299	0.10(0.00-3.30)	-2.32688	0.204317	34	M01299	0.52(0.13-2.02)	-0.652369	0.344962	34	18.7727	57.1759
M01301	INSOMNIA	1.51(0.44-5.22)	0.413889	0.512556	25	M01301	5.59(0.01-2527.76)	1.72169	0.586281	25	M01301	1.43(0.25-8.19)	0.355628	0.689983	25	19.7477	70.7386
M01302	INSOMNIA	2.69(0.48-15.25)	0.990819	0.262704	22	M01302	0.75(0.00-456.16)	-0.292262	0.929736	22	M01302	1.70(0.17-16.63)	0.53014	0.648762	22	18.5926	30.5661
M01303	INSOMNIA	0.79(0.34-1.83)	-0.231543	0.587078	17	M01303	0.23(0.01-5.47)	-1.47445	0.37698	17	M01303	0.69(0.22-2.15)	-0.373101	0.520913	17	19.6679	37.8589
M01336	INSOMNIA	0.68(0.28-1.62)	-0.391686	0.380792	28	M01336	0.42(0.05-3.30)	-0.8571	0.420238	28	M01336	0.44(0.13-1.56)	-0.81504	0.205041	28	19.4499	39.5743
M01356	INSOMNIA	0.72(0.36-1.42)	-0.33337	0.339325	16	M01356	1.94(0.54-7.02)	0.66195	0.330311	16	M01356	0.76(0.28-2.07)	-0.269599	0.596994	16	19.9457	32.3388
M01358	INSOMNIA	0.63(0.29-1.39)	-0.457853	0.256129	43	M01358	0.34(0.04-3.13)	-1.06465	0.349928	43	M01358	0.42(0.14-1.27)	-0.864674	0.124867	43	19.7477	87.8667
M01359	INSOMNIA	1.43(0.55-3.70)	0.356204	0.462991	20	M01359	1.26(0.03-47.03)	0.232704	0.901078	20	M01359	1.42(0.38-5.37)	0.351739	0.603917	20	19.3547	32.8621
M01361	INSOMNIA	1.47(0.53-4.04)	0.382381	0.459424	19	M01361	8.04(0.55-118.55)	2.08472	0.147233	19	M01361	1.42(0.44-4.60)	0.351094	0.557911	19	19.8247	29.82
M01365	INSOMNIA	1.29(0.66-2.54)	0.256846	0.455929	23	M01365	3.17(0.96-10.44)	1.15261	0.0722263	23	M01365	1.35(0.53-3.47)	0.301931	0.529881	23	19.5583	28.1145
M01444	INSOMNIA	1.08(0.62-1.88)	0.0724126	0.799181	16	M01444	0.76(0.15-3.81)	-0.280043	0.739557	16	M01444	1.46(0.67-3.17)	0.378407	0.339524	16	19.1875	31.632
M01493	INSOMNIA	1.57(0.52-4.72)	0.451564	0.421553	11	M01493	5.73(0.22-147.75)	1.74591	0.319768	11	M01493	2.54(0.54-12.01)	0.930825	0.240632	11	19.3547	27.6397
M01494	INSOMNIA	0.25(0.11-0.58)	-1.39553	0.00133025	23	M01494	0.19(0.05-0.80)	-1.64841	0.0338257	23	M01494	0.29(0.09-0.97)	-1.23122	0.0448789	23	19.4348	482.353
M01508	INSOMNIA	0.66(0.38-1.17)	-0.408768	0.157317	25	M01508	1.17(0.43-3.20)	0.155002	0.765563	25	M01508	1.15(0.51-2.60)	0.137023	0.742677	25	18.7725	40.5703
M01515	INSOMNIA	0.89(0.84-0.95)	-0.114248	0.000157061	18	M01515	0.87(0.80-0.95)	-0.136599	0.00469809	18	M01515	0.91(0.85-0.99)	-0.0889219	0.0253081	18	19.7973	28.452
M01558	INSOMNIA	1.82(0.79-4.18)	0.596625	0.160356	35	M01558	1.57(0.20-12.10)	0.448999	0.669575	35	M01558	1.50(0.41-5.47)	0.406373	0.53794	35	19.2564	257.702
M01561	INSOMNIA	0.66(0.28-1.52)	-0.420447	0.325796	11	M01561	1.17(0.12-11.70)	0.156181	0.897199	11	M01561	0.81(0.30-2.21)	-0.205972	0.685842	11	19.3547	27.2458
M01564	INSOMNIA	0.91(0.44-1.87)	-0.0962984	0.793311	46	M01564	0.39(0.05-2.93)	-0.942288	0.36468	46	M01564	0.94(0.32-2.77)	-0.0591481	0.914217	46	18.621	53.4842
M01572	INSOMNIA	0.59(0.24-1.45)	-0.53129	0.248778	17	M01572	0.37(0.02-7.05)	-0.997488	0.517641	17	M01572	0.55(0.16-1.82)	-0.60641	0.324701	17	19.5583	27.1193
M01573	INSOMNIA	1.13(0.77-1.67)	0.12607	0.521761	13	M01573	0.77(0.26-2.32)	-0.255386	0.657215	13	M01573	1.20(0.78-1.83)	0.178265	0.413258	13	19.6621	24.2788
M01585	INSOMNIA	0.26(0.04-1.740000e+00)	-1.36088	0.163085	23	M01585	0.00(0.00-1.137664e+09)	-13.1933	0.455974	23	M01585	0.17(0.02-1.830000e+00)	-1.76892	0.143851	23	19.257	29.0321
M01604	INSOMNIA	0.55(0.20-1.52)	-0.594118	0.250727	22	M01604	1.63(0.20-13.11)	0.48593	0.653112	22	M01604	0.78(0.19-3.28)	-0.245828	0.736559	22	18.7727	418.931
M01605	INSOMNIA	1.05(0.77-1.45)	0.0505189	0.755248	11	M01605	1.32(0.76-2.28)	0.277459	0.346176	11	M01605	1.24(0.87-1.75)	0.213307	0.22933	11	19.6587	24.6468
M01638	INSOMNIA	1.41(0.56-3.54)	0.340139	0.470029	21	M01638	3.61(0.17-76.97)	1.28253	0.42169	21	M01638	1.06(0.29-3.87)	0.0561769	0.9324	21	19.2781	26.9026
M01640	INSOMNIA	1.10(0.95-1.27)	0.0933435	0.203769	14	M01640	1.04(0.81-1.34)	0.0437092	0.736365	14	M01640	1.09(0.91-1.32)	0.0884529	0.351748	14	19.7182	26.0999
M01644	INSOMNIA	1.68(0.68-4.12)	0.517373	0.258896	35	M01644	6.60(0.50-87.35)	1.88677	0.161652	35	M01644	2.32(0.74-7.35)	0.843282	0.150985	35	19.0779	32.7349
M01645	INSOMNIA	0.78(0.41-1.47)	-0.252547	0.436572	41	M01645	0.91(0.26-3.23)	-0.0905203	0.888966	41	M01645	1.13(0.39-3.28)	0.118929	0.827401	41	19.2571	30.8558
M01649	INSOMNIA	0.44(0.04-4.40)	-0.812809	0.487433	6	M01649	0.09(0.01-1.25)	-2.40174	0.147101	6	M01649	0.21(0.02-2.03)	-1.55526	0.178174	6	21.0012	45.5501
M01670	INSOMNIA	1.46(0.46-4.65)	0.377732	0.522804	12	M01670	2.90(0.06-144.40)	1.06432	0.60517	12	M01670	1.70(0.34-8.43)	0.533125	0.513471	12	19.5583	24.6243
M01712	INSOMNIA	1.24(0.61-2.50)	0.215803	0.546874	13	M01712	2.25(0.44-11.49)	0.809737	0.351639	13	M01712	0.93(0.34-2.53)	-0.0759309	0.882015	13	19.0361	26.1291
M01769	INSOMNIA	1.04(0.50-2.17)	0.0395478	0.915842	40	M01769	0.38(0.08-1.86)	-0.979114	0.236934	40	M01769	0.56(0.17-1.79)	-0.585896	0.324956	40	18.7725	33.904
M01898	INSOMNIA	0.74(0.34-1.63)	-0.30323	0.451937	34	M01898	0.62(0.12-3.12)	-0.477221	0.566415	34	M01898	0.53(0.19-1.52)	-0.625635	0.240804	34	19.2571	261.78
M02132	INSOMNIA	0.56(0.27-1.17)	-0.584421	0.120213	46	M02132	0.22(0.03-1.62)	-1.51345	0.143788	46	M02132	1.18(0.39-3.64)	0.169494	0.767224	46	18.7727	42.6216
M02137	INSOMNIA	1.10(0.82-1.49)	0.0969671	0.52801	17	M02137	0.93(0.56-1.54)	-0.0702822	0.788165	17	M02137	1.05(0.73-1.50)	0.0483575	0.791687	17	19.7737	760.709
M02342	INSOMNIA	0.63(0.38-1.07)	-0.454343	0.0895354	16	M02342	1.79(0.72-4.45)	0.584375	0.227828	16	M02342	1.04(0.50-2.16)	0.0427816	0.908405	16	19.3	26.0898
M02730	INSOMNIA	1.53(0.75-3.14)	0.425992	0.244414	21	M02730	1.33(0.38-4.67)	0.283891	0.663221	21	M02730	1.50(0.51-4.38)	0.404835	0.459687	21	19.4347	77.6795
M02734	INSOMNIA	0.72(0.34-1.50)	-0.333042	0.37786	44	M02734	0.34(0.02-5.01)	-1.09213	0.433003	44	M02734	0.77(0.27-2.17)	-0.262242	0.620641	44	19.2569	33.3732
M03127	INSOMNIA	0.60(0.31-1.16)	-0.512019	0.127801	23	M03127	0.98(0.16-6.09)	-0.0156047	0.986764	23	M03127	0.67(0.28-1.64)	-0.397889	0.38139	23	19.6488	65.2676
M03141	INSOMNIA	1.84(0.93-3.68)	0.612316	0.0817996	23	M03141	1.40(0.28-6.96)	0.337599	0.683985	23	M03141	1.38(0.49-3.89)	0.324618	0.538005	23	19.1792	79.9229
M03147	INSOMNIA	0.48(0.04-6.23)	-0.732403	0.575178	3	M03147	0.22(0.00-1940.18)	-1.52161	0.798219	3	M03147	0.27(0.02-3.13)	-1.29529	0.29743	3	19.945	25.9068
M10642	INSOMNIA	1.30(0.65-2.60)	0.262163	0.458101	31	M10642	1.11(0.34-3.64)	0.107916	0.859389	31	M10642	1.26(0.43-3.64)	0.228003	0.674302	31
M11438	INSOMNIA	0.87(0.08-9.03)	-0.144701	0.903729	4	M11438	0.20(0.00-40.62)	-1.60206	0.614001	4	M11438	1.05(0.08-13.21)	0.0459921	0.971631	4	20.227	26.5549
M12017	INSOMNIA	1.21(0.54-2.72)	0.191757	0.642812	15	M12017	1.72(0.14-21.63)	0.54413	0.680249	15	M12017	0.80(0.26-2.51)	-0.220172	0.704731	15	19.0934	29.8179
M12035	INSOMNIA	1.03(0.48-2.24)	0.0311982	0.936982	35	M12035	0.50(0.04-5.53)	-0.701499	0.572388	35	M12035	0.77(0.25-2.41)	-0.261665	0.652968	35	18.7727	30.8558
M12067	INSOMNIA	1.81(0.65-5.08)	0.594547	0.258461	28	M12067	1.23(0.12-12.41)	0.208409	0.860997	28	M12067	3.01(0.65-13.82)	1.10112	0.156955	28	18.7725	30.9327
M12129	INSOMNIA	1.32(0.66-2.62)	0.277711	0.427745	23	M12129	1.72(0.29-10.07)	0.544077	0.552337	23	M12129	1.32(0.52-3.35)	0.279553	0.555187	23	19.0946	34.6689
M12261	INSOMNIA	1.22(0.95-1.57)	0.201907	0.111171	13	M12261	1.02(0.42-2.44)	0.0167851	0.97073	13	M12261	1.18(0.85-1.63)	0.161948	0.329109	13	19.5544	25.5906
M12593	INSOMNIA	0.92(0.25-3.39)	-0.0794759	0.904728	25	M12593	0.12(0.00-4.40)	-2.1427	0.258514	25	M12593	1.02(0.18-5.84)	0.020321	0.981788	25	19.8826	30.566
M12626	INSOMNIA	1.65(0.43-6.27)	0.499306	0.464023	9	M12626	87.39(0.01-884911.37)	4.47037	0.37374	9	M12626	1.73(0.29-10.18)	0.549229	0.543251	9	19.2689	22.374
M12768	INSOMNIA	0.88(0.41-1.86)	-0.133136	0.729592	18	M12768	0.38(0.12-1.18)	-0.970273	0.113003	18	M12768	0.67(0.25-1.75)	-0.407657	0.407656	18	19.4197	23.0334
M12774	INSOMNIA	1.23(0.55-2.78)	0.210275	0.611639	32	M12774	1.01(0.15-6.67)	0.0058132	0.995235	32	M12774	1.11(0.38-3.25)	0.101762	0.852895	32	19.2571	72.2304
M15122	INSOMNIA	0.89(0.47-1.68)	-0.116628	0.719754	18	M15122	0.80(0.25-2.57)	-0.218294	0.717433	18	M15122	0.94(0.38-2.33)	-0.0649501	0.888907	18	19.0949	27.9312
M15140	INSOMNIA	1.30(0.66-2.56)	0.26539	0.440586	42	M15140	1.44(0.35-5.92)	0.365129	0.615243	42	M15140	1.77(0.65-4.81)	0.570422	0.264169	42	18.7727	106.473
M15335	INSOMNIA	1.01(0.77-1.32)	0.00810333	0.952346	13	M15335	0.96(0.41-2.28)	-0.0390272	0.930903	13	M15335	1.10(0.78-1.56)	0.0966654	0.587152	13	19.9402	23.3208
M15365	INSOMNIA	3.14(1.13-8.74)	1.14356	0.028596	12	M15365	1.73(0.15-19.59)	0.547122	0.6681	12	M15365	2.46(0.53-11.54)	0.90179	0.252339	12	19.1998	23.8637
M15488	INSOMNIA	0.11(0.02-0.58)	-2.23919	0.00947117	17	M15488	0.01(0.00-2.32)	-4.73413	0.116746	17	M15488	0.11(0.01-0.90)	-2.20776	0.0400141	17	18.9429	33.2228
M15500	INSOMNIA	1.01(0.56-1.82)	0.0109939	0.970873	223	M15500	0.49(0.12-2.05)	-0.710537	0.330778	223	M15500	0.75(0.28-2.03)	-0.285923	0.572871	223	19.2571	293.186
M15506	INSOMNIA	0.48(0.13-1.84)	-0.727968	0.286335	24	M15506	0.55(0.01-23.03)	-0.597283	0.756859	24	M15506	0.76(0.11-5.05)	-0.273487	0.776982	24	19.1354	29.152
M15630	INSOMNIA	0.80(0.64-1.01)	-0.22022	0.0628988	25	M15630	0.76(0.54-1.07)	-0.275626	0.133663	25	M15630	0.85(0.64-1.14)	-0.158866	0.276775	25	18.0577	1305.96
M15650	INSOMNIA	0.08(0.00-2.13)	-2.4843	0.132752	8	M15650	12.36(0.00-2442018.35)	2.5147	0.70007	8	M15650	0.05(0.00-2.08)	-3.04433	0.113895	8	19.2196	30.6662
M15676	INSOMNIA	0.87(0.42-1.80)	-0.138714	0.708315	33	M15676	0.43(0.10-1.83)	-0.846426	0.260889	33	M15676	0.81(0.27-2.43)	-0.210326	0.706964	33	19.2571	67.8016
M15677	INSOMNIA	0.91(0.65-1.28)	-0.0924274	0.595535	8	M15677	1.67(0.67-4.14)	0.5121	0.311037	8	M15677	1.02(0.62-1.66)	0.0164921	0.947217	8	19.5897	25.0523
M15749	INSOMNIA	1.03(0.69-1.54)	0.0294045	0.885767	16	M15749	1.26(0.62-2.53)	0.228574	0.532026	16	M15749	1.11(0.61-2.00)	0.0998582	0.74231	16	19.5821	45.3222
M15753	INSOMNIA	1.13(0.76-1.69)	0.123033	0.549641	15	M15753	2.18(1.04-4.56)	0.780019	0.0582665	15	M15753	1.05(0.60-1.84)	0.050355	0.859977	15	19.4666	23.8927
M15778	INSOMNIA	0.75(0.36-1.58)	-0.289085	0.446779	41	M15778	0.18(0.02-1.49)	-1.71997	0.119752	41	M15778	0.50(0.18-1.42)	-0.687824	0.195725	41	19.0779	27.2641
M15958	INSOMNIA	0.92(0.58-1.47)	-0.0813435	0.732209	10	M15958	0.69(0.34-1.39)	-0.375658	0.325032	10	M15958	0.78(0.45-1.37)	-0.242886	0.392513	10	19.5427	22.5021
M15990	INSOMNIA	1.25(0.84-1.85)	0.221192	0.26986	19	M15990	1.32(0.76-2.29)	0.275367	0.341345	19	M15990	1.34(0.80-2.25)	0.291877	0.272182	19	19.1038	25.8825
M15996	INSOMNIA	0.64(0.22-1.85)	-0.451492	0.407945	4	M15996	0.10(0.01-1.84)	-2.33661	0.26025	4	M15996	0.59(0.15-2.24)	-0.53178	0.436784	4	19.8517	24.1891
M16634	INSOMNIA	1.47(0.82-2.64)	0.385749	0.194867	10	M16634	1.36(0.40-4.64)	0.30706	0.636875	10	M16634	1.67(0.74-3.76)	0.513813	0.213811	10	19.7651	21.9235
M16816	INSOMNIA	0.68(0.33-1.43)	-0.381338	0.31062	14	M16816	1.21(0.33-4.44)	0.189442	0.780101	14	M16816	0.84(0.28-2.52)	-0.172406	0.757809	14	19.4147	24.2263
M16818	INSOMNIA	0.83(0.41-1.66)	-0.19174	0.59116	11	M16818	0.27(0.05-1.43)	-1.30059	0.15824	11	M16818	1.11(0.40-3.08)	0.104922	0.840312	11	19.5014	24.9929
M16821	INSOMNIA	1.09(0.58-2.04)	0.0818521	0.79869	21	M16821	0.45(0.10-2.06)	-0.791395	0.318858	21	M16821	0.88(0.36-2.13)	-0.129268	0.774182	21	19.0945	28.4337
M16822	INSOMNIA	0.62(0.28-1.41)	-0.47229	0.255959	20	M16822	2.34(0.08-72.38)	0.849499	0.633461	20	M16822	0.74(0.24-2.31)	-0.296474	0.607871	20	19.0038	47.6817
M16823	INSOMNIA	1.00(0.83-1.21)	8.76446e-05	0.999268	11	M16823	1.15(0.80-1.64)	0.137965	0.467155	11	M16823	0.93(0.73-1.19)	-0.0753687	0.54745	11	19.5192	23.7275
M17799	INSOMNIA	0.98(0.92-1.04)	-0.0249762	0.427617	123	M17799	0.89(0.75-1.06)	-0.113673	0.185892	123	M17799	1.00(0.91-1.10)	0.002623	0.955907	123	18.1068	43.9373
M17805	INSOMNIA	1.89(0.65-5.46)	0.636752	0.239502	9	M17805	10.76(0.37-312.83)	2.37618	0.209401	9	M17805	3.87(1.10-13.61)	1.35202	0.0353234	9	19.5311	23.2601
M17807	INSOMNIA	1.01(0.70-1.45)	0.00979418	0.95801	23	M17807	0.97(0.45-2.09)	-0.033669	0.932573	23	M17807	0.87(0.54-1.38)	-0.144234	0.54128	23	19.531	45.1143
M17945	INSOMNIA	0.63(0.31-1.26)	-0.465833	0.189829	36	M17945	0.38(0.11-1.33)	-0.96743	0.138618	36	M17945	0.30(0.10-0.90)	-1.20215	0.0313831	36	19.0779	27.2641
M18254	INSOMNIA	1.51(0.93-2.46)	0.414617	0.0953712	13	M18254	1.91(0.41-8.92)	0.648379	0.426622	13	M18254	1.32(0.78-2.24)	0.279802	0.299418	13	19.6859	25.91
M18281	INSOMNIA	0.96(0.88-1.05)	-0.0384126	0.395685	13	M18281	1.00(0.84-1.18)	-0.00218243	0.980037	13	M18281	0.99(0.87-1.13)	-0.00598703	0.926773	13	19.5491	27.6527
M18283	INSOMNIA	0.77(0.38-1.53)	-0.26551	0.451194	10	M18283	0.52(0.06-4.67)	-0.647844	0.577821	10	M18283	0.60(0.30-1.17)	-0.514636	0.133986	10	19.9986	27.0591
M18335	INSOMNIA	1.39(0.97-2.00)	0.332637	0.0711595	6	M18335	0.90(0.33-2.47)	-0.105948	0.847271	6	M18335	1.49(0.92-2.41)	0.400703	0.10249	6	19.6388	27.0438
M18349	INSOMNIA	1.53(0.81-2.92)	0.428214	0.192089	17	M18349	2.45(0.73-8.25)	0.896222	0.168463	17	M18349	1.93(0.79-4.73)	0.659421	0.148164	17	19.4196	50.0281
M18357	INSOMNIA	0.82(0.53-1.28)	-0.194627	0.385982	7	M18357	3.23(0.39-26.51)	1.17124	0.325476	7	M18357	0.83(0.45-1.52)	-0.186617	0.544478	7	19.7133	25.2431
M18369	INSOMNIA	1.63(0.67-3.95)	0.48799	0.280868	37	M18369	2.09(0.29-15.13)	0.735955	0.471287	37	M18369	1.12(0.33-3.78)	0.111964	0.857114	37	19.4128	28.0201
M18392	INSOMNIA	1.17(0.53-2.60)	0.161137	0.691076	4	M18392	0.10(0.00-39.03)	-2.26912	0.531686	4	M18392	1.39(0.54-3.53)	0.326216	0.494165	4	19.5835	23.9117
M18394	INSOMNIA	0.90(0.65-1.24)	-0.109195	0.50943	14	M18394	0.75(0.36-1.53)	-0.290888	0.442113	14	M18394	0.94(0.61-1.43)	-0.0660157	0.761929	14	19.822	27.5262
M18467	INSOMNIA	1.40(0.74-2.66)	0.339419	0.298397	12	M18467	5.82(1.64-20.69)	1.76191	0.0214258	12	M18467	1.51(0.65-3.49)	0.411247	0.336188	12	19.8205	92.5505
M18474	INSOMNIA	1.03(0.88-1.21)	0.0297565	0.713558	13	M18474	1.05(0.82-1.35)	0.0512288	0.690482	13	M18474	1.04(0.88-1.23)	0.0382944	0.65331	13	19.4008	32.3748
M18476	INSOMNIA	0.76(0.50-1.15)	-0.278827	0.195944	8	M18476	0.73(0.33-1.64)	-0.309291	0.479324	8	M18476	0.81(0.46-1.42)	-0.21345	0.45732	8	20.051	23.8181
M18477	INSOMNIA	1.04(0.79-1.37)	0.0422223	0.762554	7	M18477	0.80(0.25-2.60)	-0.218658	0.730267	7	M18477	1.13(0.80-1.60)	0.12537	0.474578	7	20.463	24.2665
M18494	INSOMNIA	0.80(0.61-1.04)	-0.223674	0.0969391	13	M18494	0.82(0.53-1.29)	-0.193098	0.416076	13	M18494	0.79(0.55-1.14)	-0.230681	0.214617	13	19.4677	25.1297
M18497	INSOMNIA	0.85(0.69-1.04)	-0.164182	0.113211	16	M18497	0.95(0.67-1.34)	-0.0560819	0.756559	16	M18497	0.91(0.67-1.23)	-0.0992287	0.522515	16	19.7988	25.8785
M18929	INSOMNIA	1.64(0.48-5.52)	0.492602	0.427303	13	M18929	23.64(2.37-235.42)	3.1629	0.0207632	13	M18929	2.37(0.62-8.99)	0.86318	0.204525	13	19.2196	28.8143
M19323	INSOMNIA	0.94(0.45-1.98)	-0.0609182	0.872457	6	M19323	0.99(0.21-4.63)	-0.00512798	0.995095	6	M19323	0.90(0.34-2.37)	-0.108378	0.826638	6	19.9362	21.95
M19324	INSOMNIA	1.07(0.59-1.94)	0.0696266	0.818127	7	M19324	1.21(0.41-3.62)	0.192782	0.743903	7	M19324	0.96(0.44-2.10)	-0.0366185	0.926459	7	19.8201	27.3847
M19362	INSOMNIA	0.86(0.34-2.18)	-0.148954	0.753202	23	M19362	0.82(0.12-5.66)	-0.195287	0.844626	23	M19362	0.95(0.27-3.35)	-0.0486745	0.939521	23	19.8712	28.1095
M19364	INSOMNIA	1.42(0.60-3.39)	0.351078	0.428162	20	M19364	0.19(0.03-1.42)	-1.63951	0.123667	20	M19364	1.42(0.48-4.19)	0.351757	0.523143	20	18.9792	30.2385
M19368	INSOMNIA	0.88(0.34-2.24)	-0.130952	0.784537	12	M19368	1.60(0.17-15.39)	0.47229	0.690946	12	M19368	0.89(0.22-3.54)	-0.116086	0.869069	12	19.5578	26.1593
M19396	INSOMNIA	0.73(0.28-1.88)	-0.318591	0.511386	7	M19396	11.88(0.10-1346.55)	2.47457	0.352266	7	M19396	0.52(0.15-1.83)	-0.656971	0.307223	7	19.5102	24.9922
M19414	INSOMNIA	3.11(1.39-6.97)	1.13391	0.00593421	14	M19414	5.74(1.14-28.98)	1.7483	0.0557869	14	M19414	2.68(0.93-7.71)	0.987158	0.0668297	14	19.7449	25.2174
M19415	INSOMNIA	0.64(0.24-1.67)	-0.446236	0.362631	6	M19415	0.42(0.06-2.80)	-0.878915	0.417983	6	M19415	0.36(0.10-1.32)	-1.03345	0.122836	6	20.3627	25.5176
M19934	INSOMNIA	0.73(0.38-1.38)	-0.317738	0.329945	40	M19934	0.43(0.12-1.60)	-0.835087	0.216878	40	M19934	0.78(0.31-1.98)	-0.250517	0.599078	40	18.7727	53.7632
M20489	INSOMNIA	2.06(0.93-4.58)	0.724425	0.0748733	38	M20489	4.87(1.08-21.89)	1.58329	0.0461735	38	M20489	2.41(0.73-7.99)	0.878784	0.150983	38	18.9429	33.9042
M20675	INSOMNIA	1.10(0.68-1.80)	0.0990757	0.690692	31	M20675	3.10(0.98-9.81)	1.13206	0.0638149	31	M20675	1.74(0.82-3.68)	0.553265	0.14844	31	19.0949	190.797
M20699	INSOMNIA	1.02(0.65-1.61)	0.0217526	0.925255	25	M20699	1.03(0.49-2.15)	0.0260251	0.945708	25	M20699	1.12(0.54-2.31)	0.11043	0.765674	25	19.2196	43.2441
M21044	INSOMNIA	0.99(0.51-1.93)	-0.00989221	0.976746	17	M21044	1.40(0.30-6.53)	0.337101	0.673743	17	M21044	1.02(0.43-2.39)	0.0152706	0.972156	17	19.2654	28.4367
M21047	INSOMNIA	0.80(0.28-2.29)	-0.222922	0.67763	18	M21047	0.38(0.01-21.03)	-0.978967	0.640021	18	M21047	0.79(0.19-3.29)	-0.239749	0.742553	18	19.2782	33.7412
M21049	INSOMNIA	1.07(0.82-1.38)	0.0646979	0.623207	15	M21049	1.17(0.69-1.98)	0.154772	0.577343	15	M21049	0.95(0.65-1.38)	-0.0549145	0.775703	15	19.5927	30.9313
M21127	INSOMNIA	0.63(0.27-1.44)	-0.467003	0.27271	13	M21127	0.72(0.05-11.18)	-0.327853	0.819031	13	M21127	0.65(0.19-2.20)	-0.423842	0.49362	13	20.0779	26.116
M21151	INSOMNIA	1.27(1.04-1.55)	0.238938	0.0205381	10	M21151	1.36(0.93-2.01)	0.310908	0.154679	10	M21151	1.09(0.82-1.46)	0.0868349	0.557307	10	19.6102	23.9364
M21184	INSOMNIA	1.17(0.59-2.33)	0.155861	0.658801	16	M21184	2.18(0.12-41.10)	0.780847	0.610211	16	M21184	1.92(0.98-3.77)	0.65492	0.0565598	16	20.0145	36.8131
M21188	INSOMNIA	1.38(0.70-2.69)	0.319676	0.350389	23	M21188	0.58(0.10-3.33)	-0.546354	0.546691	23	M21188	1.58(0.58-4.32)	0.457475	0.372185	23	19.4193	27.6514
M21630	INSOMNIA	0.65(0.37-1.15)	-0.426534	0.138346	22	M21630	0.76(0.29-1.95)	-0.280491	0.569466	22	M21630	0.69(0.31-1.52)	-0.376414	0.351657	22	18.8839	401.067
M22030	INSOMNIA	0.70(0.32-1.51)	-0.360226	0.358834	19	M22030	0.16(0.02-1.45)	-1.81227	0.121738	19	M22030	0.42(0.14-1.25)	-0.865033	0.120447	19	19.5573	76.218
M22032	INSOMNIA	1.43(0.75-2.71)	0.356642	0.273628	16	M22032	1.04(0.26-4.25)	0.042968	0.953029	16	M22032	1.21(0.52-2.78)	0.187107	0.660095	16	19.0864	23.3529
M22116	INSOMNIA	1.41(0.54-3.70)	0.345742	0.481402	14	M22116	3.71(0.13-107.31)	1.31089	0.459864	14	M22116	1.09(0.31-3.84)	0.0847357	0.89519	14	19.8999	41.0652
M22130	INSOMNIA	1.06(0.53-2.11)	0.0537804	0.878783	19	M22130	1.21(0.19-7.61)	0.190146	0.841822	19	M22130	1.12(0.42-2.95)	0.112347	0.820606	19	19.6054	88.9396
M22138	INSOMNIA	0.59(0.28-1.25)	-0.521669	0.17063	7	M22138	0.47(0.06-3.70)	-0.761628	0.502867	7	M22138	0.56(0.21-1.46)	-0.582866	0.236267	7	19.6023	69.4093
M22175	INSOMNIA	0.91(0.40-2.06)	-0.0972992	0.81576	6	M22175	1.71(0.12-24.34)	0.534685	0.713442	6	M22175	0.85(0.37-1.98)	-0.158494	0.711732	6	19.7754	82.7668
M22177	INSOMNIA	0.87(0.46-1.63)	-0.144026	0.65526	58	M22177	1.56(0.23-10.45)	0.443253	0.649806	58	M22177	0.74(0.30-1.83)	-0.300118	0.514589	58	18.4843	42.2371
M22189	INSOMNIA	0.60(0.22-1.59)	-0.516603	0.301458	8	M22189	1.35(0.14-13.13)	0.298971	0.805449	8	M22189	0.54(0.17-1.71)	-0.620118	0.293809	8	19.1997	24.6026
M22481	INSOMNIA	0.80(0.49-1.32)	-0.221878	0.385752	35	M22481	0.84(0.40-1.76)	-0.17349	0.647696	35	M22481	1.19(0.56-2.49)	0.171104	0.651615	35	19.0779	146.639
M22548	INSOMNIA	0.76(0.30-1.92)	-0.276292	0.559737	14	M22548	0.18(0.00-7.88)	-1.69507	0.394158	14	M22548	0.70(0.19-2.52)	-0.361368	0.581799	14	19.2195	29.2319
M22649	INSOMNIA	1.94(0.58-6.54)	0.664803	0.282647	13	M22649	3.79(0.06-223.69)	1.33293	0.534803	13	M22649	1.54(0.31-7.68)	0.434314	0.595678	13	19.5576	25.7383
M22842	INSOMNIA	1.07(0.81-1.41)	0.0667707	0.64024	9	M22842	1.20(0.69-2.08)	0.181237	0.54034	9	M22842	1.07(0.79-1.45)	0.0667131	0.665022	9	19.7977	22.2298
M24074	INSOMNIA	1.46(0.72-2.96)	0.378555	0.293584	20	M24074	1.25(0.24-6.63)	0.22579	0.793601	20	M24074	1.21(0.46-3.18)	0.189827	0.700167	20	19.4357	27.1587
M25459	INSOMNIA	0.81(0.47-1.37)	-0.216736	0.424991	30	M25459	0.63(0.30-1.32)	-0.463379	0.230666	30	M25459	0.86(0.38-1.93)	-0.151138	0.713406	30	19.0779	81.9807
M25599	INSOMNIA	1.36(0.74-2.50)	0.306714	0.322899	21	M25599	1.06(0.28-3.98)	0.0537812	0.937515	21	M25599	1.34(0.58-3.13)	0.296347	0.491361	21	19.2912	35.9887
M27256	INSOMNIA	0.61(0.26-1.46)	-0.486344	0.26912	36	M27256	0.19(0.01-2.45)	-1.65874	0.212033	36	M27256	0.49(0.14-1.69)	-0.720783	0.256788	36	19.2571	25.5516
M27273	INSOMNIA	2.46(0.74-8.26)	0.901649	0.143897	12	M27273	5.28(0.35-80.53)	1.66384	0.258966	12	M27273	2.77(0.73-10.53)	1.01899	0.134641	12	19.9699	25.5677
M27278	INSOMNIA	0.87(0.44-1.74)	-0.134435	0.701826	22	M27278	1.14(0.22-5.81)	0.127729	0.87962	22	M27278	0.70(0.27-1.85)	-0.354386	0.474788	22	19.5142	159.437
M27447	INSOMNIA	1.18(0.82-1.68)	0.162013	0.371209	14	M27447	0.97(0.39-2.45)	-0.0286367	0.952504	14	M27447	1.29(0.82-2.05)	0.258228	0.271739	14	19.573	44.5292
M27513	INSOMNIA	0.81(0.44-1.48)	-0.212469	0.489773	21	M27513	0.84(0.32-2.17)	-0.175821	0.720416	21	M27513	1.04(0.48-2.23)	0.0375692	0.923038	21	19.2918	40.0999
M27531	INSOMNIA	1.03(0.82-1.30)	0.0309897	0.794214	17	M27531	1.05(0.70-1.57)	0.0512273	0.806056	17	M27531	0.90(0.64-1.28)	-0.104188	0.5592	17	20.0532	28.6774
M27672	INSOMNIA	1.18(0.49-2.87)	0.165586	0.714441	5	M27672	190.37(0.09-393135.23)	5.24895	0.270457	5	M27672	1.13(0.49-2.61)	0.125387	0.768444	5	20.2886	24.9716
M27710	INSOMNIA	0.83(0.56-1.24)	-0.18036	0.369101	16	M27710	0.77(0.36-1.67)	-0.258436	0.523426	16	M27710	0.70(0.44-1.10)	-0.359879	0.122004	16	19.4343	254.803
M27716	INSOMNIA	0.88(0.71-1.09)	-0.130681	0.23263	11	M27716	1.11(0.77-1.61)	0.106073	0.586489	11	M27716	0.99(0.78-1.26)	-0.0115524	0.924444	11	19.5337	686.389
M27718	INSOMNIA	1.10(0.59-2.04)	0.0921558	0.771696	8	M27718	0.81(0.19-3.33)	-0.215658	0.775914	8	M27718	1.37(0.60-3.12)	0.316205	0.451424	8	19.7721	105.034
M27722	INSOMNIA	0.86(0.36-2.07)	-0.147463	0.740747	7	M27722	0.38(0.06-2.29)	-0.968469	0.339242	7	M27722	0.85(0.31-2.28)	-0.165817	0.742882	7	19.54	23.185
M27728	INSOMNIA	0.90(0.55-1.48)	-0.10641	0.674997	32	M27728	1.22(0.50-2.94)	0.196858	0.664457	32	M27728	0.79(0.39-1.62)	-0.236429	0.517707	32	19.0125	27.9287
M27738	INSOMNIA	0.78(0.57-1.09)	-0.24262	0.145395	18	M27738	0.71(0.44-1.13)	-0.344943	0.170219	18	M27738	0.83(0.50-1.40)	-0.181288	0.491035	18	19.477	24.9932
M30805	INSOMNIA	1.06(0.65-1.71)	0.0539357	0.827259	16	M30805	1.23(0.61-2.47)	0.206501	0.571113	16	M30805	1.16(0.61-2.20)	0.146167	0.65462	16	19.2192	28.3093
M31453	INSOMNIA	0.89(0.49-1.64)	-0.114984	0.710666	19	M31453	1.28(0.49-3.32)	0.248046	0.616531	19	M31453	1.40(0.57-3.46)	0.337282	0.464881	19	19.5629	24.9931
M31522	INSOMNIA	1.86(1.00-3.46)	0.621345	0.049814	4	M31522	0.57(0.11-2.88)	-0.560971	0.567431	4	M31522	1.24(0.64-2.40)	0.218719	0.515168	4	19.7523	22.5479
M31536	INSOMNIA	0.95(0.88-1.03)	-0.0465509	0.236322	26	M31536	0.97(0.85-1.09)	-0.0345367	0.584697	26	M31536	1.00(0.89-1.12)	-0.00470142	0.935997	26	19.4734	30.3522
M31548	INSOMNIA	1.44(0.98-2.14)	0.367012	0.0666005	13	M31548	1.63(0.48-5.48)	0.485666	0.450144	13	M31548	1.64(0.97-2.76)	0.493792	0.0630238	13	19.8783	21.989
M31555	INSOMNIA	1.11(0.60-2.06)	0.106355	0.734227	12	M31555	1.26(0.43-3.68)	0.227608	0.687277	12	M31555	1.60(0.77-3.31)	0.470578	0.204878	12	19.5752	23.7591
M31591	INSOMNIA	1.16(1.01-1.32)	0.14624	0.0335219	21	M31591	1.16(0.97-1.39)	0.148282	0.120402	21	M31591	1.16(0.99-1.36)	0.146107	0.0714026	21	19.5215	508.646
M31787	INSOMNIA	0.87(0.69-1.11)	-0.135162	0.261989	14	M31787	1.34(0.76-2.34)	0.290197	0.329059	14	M31787	0.88(0.64-1.22)	-0.122652	0.456697	14	19.8982	40.1551
M32197	INSOMNIA	1.39(0.69-2.81)	0.328752	0.360042	23	M32197	5.77(1.09-30.62)	1.75203	0.0523618	23	M32197	1.63(0.60-4.48)	0.491409	0.339095	23	19.6988	51.7152
M32198	INSOMNIA	0.83(0.37-1.87)	-0.188364	0.650094	20	M32198	0.99(0.11-8.90)	-0.0139772	0.990202	20	M32198	1.60(0.60-4.29)	0.472903	0.345561	20	19.0949	99.26
M32315	INSOMNIA	0.86(0.38-1.98)	-0.149144	0.725113	35	M32315	0.42(0.04-4.39)	-0.858815	0.476726	35	M32315	0.83(0.27-2.56)	-0.185476	0.746984	35	18.7727	122.264
M32319	INSOMNIA	0.98(0.48-1.98)	-0.0198569	0.955917	6	M32319	0.91(0.22-3.82)	-0.0903437	0.907527	6	M32319	1.13(0.46-2.78)	0.122526	0.789707	6	18.9291	21.7531
M32322	INSOMNIA	2.20(0.39-12.51)	0.789334	0.373178	2
M32328	INSOMNIA	0.67(0.43-1.04)	-0.403333	0.0740291	19	M32328	0.75(0.31-1.83)	-0.282748	0.539487	19	M32328	0.69(0.37-1.28)	-0.370478	0.241461	19	19.7052	453.695
M32338	INSOMNIA	0.92(0.50-1.70)	-0.0834584	0.78963	26	M32338	0.57(0.22-1.51)	-0.559765	0.270421	26	M32338	0.56(0.31-1.01)	-0.579961	0.0555675	26	19.0044	686.615
M32339	INSOMNIA	1.04(0.48-2.27)	0.0413351	0.917163	39	M32339	2.32(0.12-44.09)	0.842535	0.578189	39	M32339	0.59(0.19-1.80)	-0.531757	0.351439	39	19.2571	59.3645
M32346	INSOMNIA	0.84(0.65-1.08)	-0.179049	0.165766	14	M32346	0.71(0.42-1.21)	-0.340856	0.232196	14	M32346	0.77(0.55-1.08)	-0.264025	0.127515	14	19.5249	34.9217
M32348	INSOMNIA	1.41(0.62-3.20)	0.340795	0.41671	44	M32348	1.22(0.09-16.95)	0.195089	0.885311	44	M32348	1.00(0.34-2.95)	-0.00484053	0.993041	44	18.7727	67.5072
M32379	INSOMNIA	2.83(1.35-5.96)	1.04135	0.00601221	11	M32379	1.62(0.27-9.73)	0.47972	0.61323	11	M32379	2.00(0.87-4.62)	0.693213	0.104304	11	20.0363	87.8619
M32388	INSOMNIA	0.96(0.49-1.90)	-0.0360269	0.916978	7	M32388	0.29(0.02-3.81)	-1.25125	0.386895	7	M32388	1.15(0.51-2.58)	0.138123	0.738691	7	19.7354	31.6283
M32393	INSOMNIA	1.37(0.50-3.74)	0.314931	0.538894	15	M32393	0.07(0.00-3.21)	-2.69468	0.194513	15	M32393	2.19(0.54-8.94)	0.785937	0.272702	15	19.686	33.5342
M32405	INSOMNIA	0.94(0.63-1.41)	-0.0572987	0.780773	17	M32405	0.85(0.37-1.96)	-0.165146	0.704352	17	M32405	0.93(0.51-1.67)	-0.0768494	0.798868	17	19.3085	86.7603
M32412	INSOMNIA	0.98(0.77-1.24)	-0.0241278	0.84193	37	M32412	0.75(0.51-1.09)	-0.292989	0.134897	37	M32412	0.87(0.64-1.19)	-0.134943	0.398013	37
M32418	INSOMNIA	1.47(0.92-2.34)	0.382496	0.109816	15	M32418	1.58(0.64-3.88)	0.457101	0.336533	15	M32418	1.38(0.68-2.80)	0.3256	0.365583	15	19.1354	63.9826
M32425	INSOMNIA	1.27(0.89-1.81)	0.237517	0.190772	22	M32425	1.62(0.64-4.07)	0.481765	0.317883	22	M32425	1.46(0.86-2.48)	0.37937	0.159438	22	19.3547	56.2347
M32445	INSOMNIA	0.85(0.57-1.27)	-0.162275	0.424932	14	M32445	0.80(0.27-2.41)	-0.217498	0.704811	14	M32445	1.16(0.67-2.02)	0.150075	0.594938	14	19.5511	30.061
M32452	INSOMNIA	1.38(0.76-2.51)	0.321483	0.292654	37	M32452	1.58(0.43-5.83)	0.457104	0.497114	37	M32452	1.70(0.68-4.27)	0.530898	0.258134	37	19.5404	147.537
M32489	INSOMNIA	0.88(0.40-1.93)	-0.127766	0.750368	37	M32489	0.53(0.04-6.38)	-0.639905	0.618136	37	M32489	0.55(0.16-1.84)	-0.603812	0.329631	37	19.2571	28.0431
M32492	INSOMNIA	1.41(0.80-2.46)	0.341375	0.232211	45	M32492	1.84(0.67-5.07)	0.610539	0.243809	45	M32492	1.29(0.50-3.37)	0.256838	0.599421	45	18.7727	32.7349
M32497	INSOMNIA	1.01(0.73-1.40)	0.0128523	0.938194	27	M32497	1.12(0.70-1.77)	0.109068	0.646392	27	M32497	1.14(0.74-1.76)	0.130734	0.55297	27	19.2498	273.749
M32504	INSOMNIA	1.72(0.97-3.04)	0.541917	0.0629689	11	M32504	1.42(0.37-5.41)	0.352071	0.618003	11	M32504	1.88(0.87-4.09)	0.633196	0.109007	11	19.3289	56.8793
M32518	INSOMNIA	1.46(0.56-3.82)	0.38082	0.43672	40	M32518	0.42(0.01-16.02)	-0.871998	0.641915	40	M32518	1.87(0.55-6.32)	0.624768	0.315317	40	19.4144	35.9902
M32549	INSOMNIA	1.41(0.85-2.33)	0.341387	0.183118	9	M32549	4.36(0.76-24.85)	1.47187	0.141459	9	M32549	1.68(0.98-2.91)	0.520898	0.0615512	9	21.2099	56.1318
M32553	INSOMNIA	0.65(0.41-1.02)	-0.436053	0.0631261	17	M32553	0.90(0.23-3.56)	-0.107953	0.880028	17	M32553	0.92(0.49-1.71)	-0.0875296	0.783595	17	19.6937	26.8788
M32557	INSOMNIA	1.07(0.71-1.62)	0.0712269	0.735345	14	M32557	1.69(0.35-8.12)	0.526308	0.522946	14	M32557	1.08(0.63-1.84)	0.0724011	0.792726	14	19.7596	23.6922
M32560	INSOMNIA	1.15(0.91-1.46)	0.141717	0.242475	12	M32560	1.17(0.78-1.75)	0.152757	0.479068	12	M32560	1.01(0.74-1.39)	0.011288	0.944722	12	19.5981	25.9781
M32564	INSOMNIA	1.06(0.81-1.40)	0.0621509	0.660716	19	M32564	1.33(0.67-2.63)	0.281751	0.430789	19	M32564	0.96(0.66-1.37)	-0.0455231	0.805638	19	19.5013	50.9387
M32578	INSOMNIA	0.75(0.46-1.22)	-0.285392	0.248443	17	M32578	0.64(0.18-2.19)	-0.452777	0.483486	17	M32578	0.69(0.38-1.23)	-0.374667	0.208612	17	19.5507	104.209
M32586	INSOMNIA	0.97(0.65-1.44)	-0.0327484	0.872309	10	M32586	0.90(0.42-1.93)	-0.100188	0.802005	10	M32586	0.97(0.71-1.34)	-0.0287295	0.860088	10	19.7817	426.106
M32587	INSOMNIA	0.64(0.33-1.22)	-0.454089	0.173932	13	M32587	0.56(0.06-5.47)	-0.571142	0.631755	13	M32587	0.52(0.21-1.33)	-0.644415	0.173214	13	19.8376	66.1625
M32593	INSOMNIA	1.21(0.67-2.18)	0.192655	0.519371	12	M32593	0.89(0.29-2.80)	-0.113212	0.849786	12	M32593	0.99(0.50-1.97)	-0.0134713	0.969455	12	19.5359	26.3949
M32616	INSOMNIA	0.99(0.71-1.38)	-0.00730731	0.965294	12	M32616	3.17(0.67-15.02)	1.15349	0.17689	12	M32616	1.00(0.67-1.48)	-0.0037475	0.985264	12	19.5084	23.5377
M32632	INSOMNIA	0.80(0.52-1.21)	-0.226931	0.288554	28	M32632	0.70(0.36-1.35)	-0.36261	0.295266	28	M32632	0.86(0.43-1.69)	-0.154321	0.656467	28	19.5084	23.5377
M32634	INSOMNIA	0.49(0.22-1.11)	-0.716084	0.0863223	44	M32634	0.16(0.02-1.16)	-1.81614	0.0765792	44	M32634	0.53(0.18-1.59)	-0.625789	0.259318	44	19.2571	44.4286
M32635	INSOMNIA	0.64(0.29-1.41)	-0.450031	0.264974	13	M32635	0.21(0.03-1.68)	-1.55252	0.170033	13	M32635	0.75(0.32-1.76)	-0.286045	0.509431	13	19.6069	157.998
M32644	INSOMNIA	1.06(0.49-2.27)	0.0566334	0.884649	37	M32644	2.57(0.26-25.32)	0.945142	0.423332	37	M32644	0.95(0.30-3.08)	-0.0468745	0.937577	37	19.5403	33.3735
M32651	INSOMNIA	0.62(0.34-1.13)	-0.471306	0.121609	26	M32651	1.42(0.24-8.31)	0.354141	0.697321	26	M32651	0.60(0.25-1.42)	-0.511999	0.243918	26	19.492	31.1616
M32654	INSOMNIA	0.89(0.40-2.00)	-0.115613	0.77912	27	M32654	0.13(0.01-1.27)	-2.0707	0.091064	27	M32654	0.72(0.26-2.02)	-0.329185	0.532179	27	19.42	108.964
M32672	INSOMNIA	1.18(0.79-1.76)	0.163809	0.426824	18	M32672	1.32(0.46-3.81)	0.277528	0.615287	18	M32672	1.42(0.81-2.50)	0.352241	0.222003	18	19.2919	107.9
M32675	INSOMNIA	2.63(0.77-9.00)	0.965837	0.124205	23	M32675	10.34(0.30-359.92)	2.33572	0.211241	23	M32675	6.84(1.26-37.13)	1.92297	0.0258576	23	19.4584	30.8784
M32691	INSOMNIA	0.94(0.66-1.33)	-0.0642173	0.715815	16	M32691	0.49(0.21-1.14)	-0.71905	0.120514	16	M32691	0.95(0.58-1.55)	-0.0488428	0.844373	16	19.4822	29.7435
M32698	INSOMNIA	0.99(0.37-2.67)	-0.0098513	0.984465	17	M32698	4.63(0.34-63.85)	1.53347	0.269805	17	M32698	0.90(0.24-3.32)	-0.106771	0.872679	17	19.3547	82.368
M32709	INSOMNIA	1.19(0.73-1.94)	0.17413	0.487067	28	M32709	1.13(0.45-2.89)	0.126153	0.793328	28	M32709	1.11(0.58-2.13)	0.104441	0.754191	28	19.42	117.117
M32729	INSOMNIA	0.51(0.26-0.97)	-0.68057	0.0393916	46	M32729	0.21(0.04-1.05)	-1.5546	0.0642698	46	M32729	0.73(0.24-2.17)	-0.321489	0.564635	46	19.0772	35.3603
M32735	INSOMNIA	1.13(0.81-1.57)	0.118845	0.482732	17	M32735	1.26(0.46-3.49)	0.234153	0.658048	17	M32735	1.05(0.68-1.62)	0.0466879	0.832548	17	19.5888	54.5914
M32739	INSOMNIA	1.00(0.28-3.58)	-0.00272543	0.996662	8	M32739	3.55(0.05-257.53)	1.26695	0.58326	8	M32739	1.17(0.25-5.40)	0.153083	0.844812	8	19.8987	24.6602
M32740	INSOMNIA	0.73(0.36-1.51)	-0.310139	0.397831	50	M32740	0.86(0.08-8.82)	-0.153464	0.897842	50	M32740	0.74(0.26-2.08)	-0.30736	0.562187	50	18.7726	72.2303
M32753	INSOMNIA	0.91(0.61-1.36)	-0.0958194	0.641236	12	M32753	1.88(0.47-7.55)	0.629014	0.396722	12	M32753	1.00(0.57-1.77)	0.00111324	0.996941	12	19.5535	64.2495
M32754	INSOMNIA	0.96(0.80-1.16)	-0.0377546	0.684823	15	M32754	0.90(0.69-1.18)	-0.103956	0.460226	15	M32754	1.02(0.79-1.32)	0.0212476	0.869816	15	19.5008	28.8353
M32755	INSOMNIA	1.18(0.76-1.84)	0.16509	0.468034	24	M32755	0.96(0.38-2.46)	-0.038008	0.937424	24	M32755	1.37(0.74-2.54)	0.316926	0.312824	24	19.7242	27.7088
M32757	INSOMNIA	1.16(0.88-1.53)	0.148552	0.290924	17	M32757	0.99(0.66-1.49)	-0.00984832	0.962758	17	M32757	1.16(0.81-1.65)	0.145815	0.418595	17	19.531	653.261
M32758	INSOMNIA	1.00(0.73-1.37)	0.00178602	0.991095	15	M32758	0.98(0.59-1.63)	-0.0169109	0.948566	15	M32758	0.99(0.68-1.44)	-0.0150282	0.937883	15	19.5305	516.459
M32759	INSOMNIA	0.84(0.64-1.11)	-0.173389	0.22405	18	M32759	0.97(0.63-1.51)	-0.0254631	0.910036	18	M32759	0.96(0.66-1.40)	-0.0400636	0.834264	18	19.6064	537.685
M32761	INSOMNIA	0.66(0.30-1.42)	-0.421536	0.284392	12	M32761	2.11(0.37-12.13)	0.74846	0.42074	12	M32761	0.93(0.37-2.31)	-0.0738533	0.87361	12	19.6447	78.4275
M32762	INSOMNIA	0.91(0.66-1.25)	-0.0956736	0.56087	15	M32762	0.37(0.14-0.97)	-0.989621	0.0636895	15	M32762	0.93(0.65-1.34)	-0.0681336	0.711553	15	19.5826	45.19
M32769	INSOMNIA	1.48(0.49-4.45)	0.394088	0.48173	5	M32769	0.88(0.01-81.44)	-0.126099	0.959884	5	M32769	1.76(0.74-4.16)	0.565714	0.197659	5	19.6629	29.8865
M32786	INSOMNIA	1.17(0.81-1.71)	0.161116	0.398285	19	M32786	4.52(0.92-22.22)	1.50928	0.0805259	19	M32786	0.87(0.54-1.39)	-0.141496	0.558268	19	19.6216	57.7889
M32787	INSOMNIA	1.14(0.63-2.05)	0.128376	0.669776	15	M32787	1.27(0.31-5.15)	0.240407	0.741531	15	M32787	0.89(0.40-1.96)	-0.116161	0.772568	15	19.6297	51.654
M32795	INSOMNIA	1.02(0.71-1.46)	0.0161188	0.930416	13	M32795	1.04(0.57-1.88)	0.0380217	0.902195	13	M32795	1.01(0.61-1.66)	0.00641389	0.979927	13	19.9573	114.481
M32800	INSOMNIA	0.99(0.77-1.27)	-0.0124696	0.921359	11	M32800	1.01(0.71-1.44)	0.0113887	0.951038	11	M32800	1.01(0.76-1.35)	0.00885326	0.952209	11	19.6744	34.2312
M32802	INSOMNIA	1.38(0.63-3.04)	0.325559	0.417581	5	M32802	2.57(0.15-44.70)	0.944265	0.563096	5	M32802	1.59(0.71-3.54)	0.463326	0.256167	5	19.6367	24.4108
M32808	INSOMNIA	0.99(0.66-1.47)	-0.0112451	0.955945	12	M32808	1.24(0.56-2.74)	0.212963	0.610274	12	M32808	0.76(0.48-1.18)	-0.278413	0.220895	12	20.376	137.94
M32814	INSOMNIA	1.23(0.45-3.32)	0.203541	0.688952	14	M32814	0.79(0.00-166.33)	-0.237569	0.932099	14	M32814	1.69(0.46-6.16)	0.521889	0.430277	14	19.2194	26.9816
M32836	INSOMNIA	0.99(0.56-1.74)	-0.012853	0.964473	6	M32836	0.27(0.02-3.38)	-1.29608	0.369393	6	M32836	1.04(0.50-2.17)	0.0410102	0.912855	6	21.6682	49.5654
M32838	INSOMNIA	0.87(0.48-1.58)	-0.138896	0.647381	11	M32838	1.48(0.34-6.50)	0.39103	0.617062	11	M32838	0.89(0.41-1.96)	-0.112955	0.777747	11	19.7732	30.8226
M32846	INSOMNIA	0.94(0.75-1.18)	-0.0610114	0.593025	13	M32846	0.89(0.65-1.24)	-0.111384	0.516909	13	M32846	0.86(0.72-1.02)	-0.154894	0.0794933	13	19.5573	1431.87
M32847	INSOMNIA	1.09(0.75-1.58)	0.0845058	0.656832	14	M32847	0.87(0.49-1.56)	-0.136068	0.652703	14	M32847	0.98(0.68-1.42)	-0.0154151	0.934839	14	19.3286	643.129
M32854	INSOMNIA	0.83(0.53-1.30)	-0.189844	0.411832	7	M32854	1.47(0.65-3.31)	0.383299	0.398086	7	M32854	0.96(0.62-1.46)	-0.0445641	0.837426	7	19.4564	25.7169
M32855	INSOMNIA	1.02(0.68-1.54)	0.0225294	0.914119	17	M32855	0.71(0.34-1.45)	-0.347837	0.360399	17	M32855	0.76(0.50-1.16)	-0.274826	0.203218	17	19.4763	400.619
M32857	INSOMNIA	1.15(0.54-2.45)	0.143291	0.709057	7	M32857	0.64(0.05-8.17)	-0.453911	0.741831	7	M32857	0.89(0.41-1.93)	-0.112705	0.774052	7	19.7908	23.2932
M32863	INSOMNIA	0.97(0.80-1.17)	-0.033374	0.731041	13	M32863	0.85(0.58-1.26)	-0.15682	0.448608	13	M32863	1.02(0.79-1.31)	0.0162474	0.900475	13	19.6839	24.8833
M32867	INSOMNIA	0.49(0.10-2.51)	-0.705084	0.395728	21	M32867	0.00(0.00-0.57)	-6.97788	0.0461019	21	M32867	0.46(0.04-4.72)	-0.782829	0.510915	21	18.5511	47.0076
M32869	INSOMNIA	0.66(0.42-1.05)	-0.415564	0.0784157	17	M32869	0.17(0.02-1.74)	-1.77589	0.155649	17	M32869	0.73(0.38-1.39)	-0.319946	0.332771	17	19.393	25.1381
M32910	INSOMNIA	1.06(0.58-1.93)	0.0596067	0.844878	49	M32910	1.15(0.39-3.44)	0.143553	0.797588	49	M32910	1.04(0.43-2.50)	0.0357333	0.936584	49	18.7727	817.065
M32980	INSOMNIA	0.90(0.48-1.71)	-0.102792	0.752434	11	M32980	0.53(0.11-2.64)	-0.632499	0.459046	11	M32980	0.72(0.30-1.77)	-0.321987	0.479606	11	19.7962	104.132
M33009	INSOMNIA	1.26(0.57-2.83)	0.234822	0.566895	6	M33009	7.04(0.92-53.66)	1.95218	0.13261	6	M33009	1.15(0.54-2.42)	0.13722	0.718116	6	20.225	23.0474
M33084	INSOMNIA	1.06(0.67-1.67)	0.0586366	0.800712	10	M33084	1.39(0.52-3.68)	0.327187	0.529988	10	M33084	1.26(0.77-2.05)	0.229443	0.359391	10	19.5385	54.1935
M33131	INSOMNIA	0.50(0.27-0.92)	-0.692537	0.0254109	13	M33131	0.45(0.04-5.81)	-0.796317	0.553815	13	M33131	0.41(0.22-0.77)	-0.885872	0.00582247	13	19.346	55.1091
M33132	INSOMNIA	3.89(1.21-12.53)	1.35765	0.023014	30	M33132	11.62(0.76-177.50)	2.45248	0.0888107	30	M33132	5.36(1.11-25.86)	1.67921	0.036463	30	18.7727	296.975
M33137	INSOMNIA	1.16(0.93-1.45)	0.150476	0.188374	15	M33137	1.18(0.56-2.46)	0.163749	0.670091	15	M33137	1.14(0.87-1.50)	0.130838	0.345538	15	19.8515	93.7284
M33138	INSOMNIA	0.97(0.63-1.51)	-0.0290937	0.896494	15	M33138	0.80(0.37-1.75)	-0.220158	0.590532	15	M33138	0.98(0.63-1.53)	-0.018232	0.93609	15	19.6994	516.586
M33140	INSOMNIA	1.48(0.72-3.03)	0.388764	0.290812	12	M33140	1.38(0.18-10.73)	0.321841	0.764761	12	M33140	1.03(0.38-2.80)	0.0279075	0.956488	12	19.3547	26.9819
M33144	INSOMNIA	1.26(0.94-1.69)	0.227855	0.130027	8	M33144	0.85(0.47-1.53)	-0.161195	0.611342	8	M33144	1.12(0.79-1.58)	0.11307	0.521859	8	19.5527	172.397
M33150	INSOMNIA	0.97(0.83-1.14)	-0.026099	0.75086	10	M33150	0.89(0.71-1.12)	-0.113558	0.354519	10	M33150	0.95(0.78-1.16)	-0.051569	0.612992	10	19.5981	25.7677
M33163	INSOMNIA	0.68(0.35-1.33)	-0.37929	0.2642	19	M33163	0.40(0.08-2.07)	-0.91191	0.291482	19	M33163	0.48(0.19-1.22)	-0.74111	0.121283	19	19.7179	28.8432
M33165	INSOMNIA	0.67(0.43-1.06)	-0.39488	0.0895298	13	M33165	0.40(0.16-1.03)	-0.909078	0.0837485	13	M33165	0.53(0.28-0.99)	-0.639643	0.0458233	13	20.0405	68.7436
M33173	INSOMNIA	0.98(0.96-1.00)	-0.0225109	0.0365346	48	M33173	0.96(0.92-1.00)	-0.0388527	0.0803622	48	M33173	0.97(0.94-1.00)	-0.0292896	0.0805096	48	19.0219	61.1158
M33178	INSOMNIA	0.98(0.97-1.00)	-0.0159762	0.061589	478	M33178	0.97(0.92-1.02)	-0.0296612	0.230319	478	M33178	0.97(0.95-1.00)	-0.0260561	0.0435971	478	17.9923	40.2123
M33188	INSOMNIA	0.93(0.61-1.41)	-0.0754308	0.725217	3	M33188	0.81(0.39-1.70)	-0.209857	0.676175	3	M33188	0.89(0.54-1.45)	-0.1187	0.633975	3	20.0171	22.5105
M33190	INSOMNIA	1.04(0.86-1.24)	0.0344065	0.713008	21	M33190	0.70(0.45-1.08)	-0.358563	0.122607	21	M33190	0.95(0.74-1.22)	-0.0525514	0.683583	21	19.6437	25.1716
M33192	INSOMNIA	1.12(0.90-1.40)	0.116948	0.295455	13	M33192	1.58(0.89-2.80)	0.457435	0.144937	13	M33192	1.02(0.74-1.40)	0.0196184	0.903716	13	19.5068	24.8883
M33194	INSOMNIA	0.87(0.73-1.05)	-0.135398	0.151749	13	M33194	0.76(0.49-1.17)	-0.278076	0.23924	13	M33194	0.82(0.63-1.07)	-0.199479	0.14496	13	19.6387	23.8391
M33195	INSOMNIA	1.05(0.84-1.32)	0.0511585	0.653217	7	M33195	0.92(0.63-1.34)	-0.0873988	0.671575	7	M33195	0.99(0.75-1.31)	-0.00649214	0.963574	7	20.1317	23.9459
M33197	INSOMNIA	1.03(0.84-1.27)	0.0302708	0.77483	9	M33197	1.08(0.77-1.51)	0.0744879	0.678238	9	M33197	0.98(0.75-1.30)	-0.0175531	0.900991	9	20.4653	23.524
M33203	INSOMNIA	1.05(0.90-1.21)	0.044609	0.559549	16	M33203	0.80(0.59-1.08)	-0.223374	0.172184	16	M33203	0.95(0.78-1.15)	-0.0509645	0.605147	16	19.5661	33.495
M33204	INSOMNIA	0.68(0.32-1.44)	-0.37834	0.320169	13	M33204	0.50(0.06-4.26)	-0.692125	0.539381	13	M33204	0.55(0.19-1.55)	-0.60651	0.256429	13	19.4745	22.7184
M33221	INSOMNIA	0.68(0.43-1.09)	-0.380247	0.110931	17	M33221	0.46(0.16-1.29)	-0.782669	0.160501	17	M33221	0.84(0.44-1.58)	-0.179428	0.579962	17	19.5692	25.2071
M33228	INSOMNIA	0.93(0.54-1.57)	-0.0775105	0.774786	21	M33228	0.87(0.31-2.47)	-0.137533	0.79877	21	M33228	1.22(0.60-2.49)	0.199985	0.582157	21	18.8722	431.594
M33230	INSOMNIA	0.49(0.17-1.40)	-0.707366	0.184396	14	M33230	12.24(0.64-233.77)	2.50449	0.121969	14	M33230	0.63(0.20-1.97)	-0.465544	0.424167	14	18.9795	40.5925
M33250	INSOMNIA	1.03(0.80-1.32)	0.027817	0.825616	18	M33250	0.97(0.63-1.49)	-0.0341081	0.879451	18	M33250	1.02(0.73-1.43)	0.0234976	0.889696	18	19.831	210.409
M33353	INSOMNIA	1.08(0.92-1.27)	0.0810163	0.324405	20	M33353	0.97(0.71-1.32)	-0.0313865	0.845535	20	M33353	1.04(0.81-1.33)	0.0401377	0.747861	20	19.5044	27.4635
M33359	INSOMNIA	1.02(0.83-1.26)	0.0191792	0.858929	9	M33359	1.05(0.76-1.47)	0.0535257	0.759151	9	M33359	1.02(0.78-1.33)	0.0162493	0.904792	9	19.5662	30.9297
M33363	INSOMNIA	0.85(0.36-2.01)	-0.158964	0.71627	8	M33363	1.68(0.24-11.58)	0.521255	0.615247	8	M33363	0.83(0.33-2.06)	-0.185868	0.688629	8	19.9118	26.2051
M33364	INSOMNIA	0.75(0.34-1.67)	-0.282906	0.486689	10	M33364	0.18(0.03-1.25)	-1.71769	0.12063	10	M33364	0.98(0.33-2.97)	-0.0157733	0.977635	10	19.777	23.7301
M33380	INSOMNIA	1.38(0.57-3.31)	0.321655	0.471579	39	M33380	5.52(0.51-59.75)	1.70907	0.16784	39	M33380	0.91(0.28-2.94)	-0.0995375	0.868572	39	19.0948	28.6459
M33384	INSOMNIA	1.06(0.97-1.17)	0.0613631	0.213533	12	M33384	1.01(0.86-1.20)	0.0142489	0.873199	12	M33384	1.06(0.93-1.21)	0.0604915	0.375968	12	19.6761	25.6182
M33389	INSOMNIA	1.20(0.52-2.74)	0.178783	0.673255	55	M33389	0.15(0.00-13.18)	-1.92214	0.406345	55	M33389	1.73(0.61-4.88)	0.545905	0.30312	55	18.6209	45.3726
M33390	INSOMNIA	0.98(0.77-1.25)	-0.0202902	0.869855	15	M33390	1.33(0.84-2.11)	0.288502	0.241213	15	M33390	0.98(0.70-1.38)	-0.0186358	0.914815	15	19.5513	28.1381
M33391	INSOMNIA	1.03(0.95-1.13)	0.0337948	0.441535	16	M33391	0.94(0.82-1.08)	-0.0634897	0.383699	16	M33391	1.04(0.92-1.17)	0.035539	0.554078	16	19.5061	31.0895
M33408	INSOMNIA	0.95(0.70-1.29)	-0.0503487	0.747858	14	M33408	0.94(0.51-1.73)	-0.0580407	0.854786	14	M33408	1.17(0.74-1.86)	0.160911	0.491423	14	19.6022	26.9057
M33415	INSOMNIA	0.99(0.79-1.24)	-0.0127955	0.912895	17	M33415	0.87(0.61-1.24)	-0.137066	0.455365	17	M33415	1.03(0.74-1.42)	0.0257645	0.875848	17	19.5579	499.082
M33420	INSOMNIA	1.25(0.86-1.80)	0.219887	0.238067	13	M33420	0.73(0.34-1.57)	-0.308083	0.442561	13	M33420	1.20(0.72-2.01)	0.185032	0.480368	13	19.5174	26.8002
M33422	INSOMNIA	1.03(0.47-2.26)	0.0267013	0.947218	38	M33422	0.90(0.18-4.49)	-0.107645	0.896443	38	M33422	1.12(0.30-4.24)	0.11705	0.86281	38	18.7726	34.0185
M33423	INSOMNIA	1.00(0.98-1.01)	-0.00320912	0.672355	58	M33423	0.99(0.97-1.02)	-0.00519263	0.727539	58	M33423	1.00(0.98-1.02)	0.00167671	0.860845	58	18.9084	49.6595
M33441	INSOMNIA	0.86(0.49-1.52)	-0.150871	0.602243	12	M33441	0.92(0.26-3.22)	-0.0854579	0.896362	12	M33441	1.02(0.53-1.95)	0.0194582	0.953019	12	20.7593	217.503
M33442	INSOMNIA	0.52(0.18-1.56)	-0.649671	0.243299	28	M33442	0.81(0.05-12.91)	-0.207628	0.884139	28	M33442	0.89(0.19-4.26)	-0.117137	0.883516	28	19.2571	27.2642
M33443	INSOMNIA	1.91(0.58-6.30)	0.64908	0.285889	10	M33443	2.01(0.02-162.54)	0.696796	0.763893	10	M33443	1.88(0.50-7.06)	0.628959	0.352313	10	19.6913	22.3592
M33447	INSOMNIA	1.42(0.67-2.99)	0.351166	0.355097	10	M33447	1.03(0.14-7.80)	0.0337356	0.974693	10	M33447	1.23(0.44-3.45)	0.204424	0.698517	10	19.3547	58.4428
M33453	INSOMNIA	1.16(0.66-2.05)	0.151365	0.599725	17	M33453	0.69(0.22-2.14)	-0.378169	0.524433	17	M33453	1.06(0.52-2.15)	0.0547368	0.879636	17	19.4569	30.1237
M33477	INSOMNIA	0.90(0.42-1.93)	-0.106901	0.783634	47	M33477	0.77(0.02-24.21)	-0.255436	0.885006	47	M33477	0.80(0.26-2.49)	-0.218063	0.705749	47	18.9795	54.5807
M33488	INSOMNIA	0.95(0.56-1.59)	-0.0553015	0.834755	17	M33488	0.93(0.28-3.07)	-0.074354	0.904614	17	M33488	0.93(0.50-1.72)	-0.0701249	0.823032	17	19.4839	29.0758
M33507	INSOMNIA	1.03(0.89-1.20)	0.0294004	0.703422	33	M33507	1.01(0.83-1.23)	0.0116987	0.906572	33	M33507	1.00(0.85-1.18)	0.00110813	0.989469	33	18.1559	2912.93
M33508	INSOMNIA	1.09(0.81-1.46)	0.0820823	0.583603	13	M33508	1.33(0.78-2.29)	0.288756	0.315992	13	M33508	1.12(0.79-1.60)	0.117529	0.512854	13	19.7881	226.604
M33509	INSOMNIA	0.88(0.42-1.84)	-0.127001	0.735718	9	M33509	0.42(0.04-4.20)	-0.871195	0.483113	9	M33509	0.84(0.33-2.15)	-0.171324	0.719887	9	19.3545	33.9626
M33510	INSOMNIA	1.03(0.64-1.66)	0.0258427	0.915945	24	M33510	0.69(0.31-1.53)	-0.369851	0.370855	24	M33510	0.83(0.40-1.72)	-0.187249	0.6138	24	19.6718	48.4497
M33515	INSOMNIA	0.97(0.46-2.02)	-0.0354348	0.92496	44	M33515	0.24(0.01-5.43)	-1.42562	0.375093	44	M33515	0.69(0.24-1.95)	-0.372753	0.483628	44	18.9793	44.4319
M33531	INSOMNIA	0.67(0.45-1.00)	-0.404224	0.0502333	10	M33531	0.65(0.22-1.86)	-0.438379	0.439664	10	M33531	0.61(0.36-1.04)	-0.493756	0.0704134	10	19.2332	22.777
M33587	INSOMNIA	1.10(0.56-2.13)	0.0911547	0.788056	12	M33587	0.81(0.14-4.69)	-0.21051	0.818987	12	M33587	1.12(0.45-2.79)	0.110472	0.812841	12	19.545	27.3877
M33609	INSOMNIA	0.99(0.88-1.12)	-0.00691905	0.911671	19	M33609	0.99(0.81-1.21)	-0.0137693	0.895253	19	M33609	1.01(0.86-1.17)	0.00686249	0.930283	19	19.4797	31.8941
M33610	INSOMNIA	0.97(0.90-1.05)	-0.0278147	0.483345	29	M33610	1.02(0.91-1.15)	0.0236557	0.695589	29	M33610	0.98(0.86-1.10)	-0.0251566	0.683577	29	19.3091	32.509
M33627	INSOMNIA	1.07(0.49-2.31)	0.0664728	0.865957	10	M33627	1.30(0.08-20.32)	0.260948	0.85713	10	M33627	1.52(0.53-4.37)	0.417695	0.43853	10	19.9076	23.0701
M33633	INSOMNIA	0.95(0.64-1.42)	-0.0483609	0.810888	11	M33633	0.75(0.35-1.63)	-0.287451	0.484674	11	M33633	0.86(0.49-1.51)	-0.146466	0.607589	11	19.8479	25.718
M33637	INSOMNIA	0.96(0.64-1.44)	-0.0381617	0.85233	10	M33637	1.09(0.53-2.24)	0.0839409	0.82591	10	M33637	0.98(0.58-1.66)	-0.0222465	0.934065	10	19.4854	22.2098
M33638	INSOMNIA	0.75(0.43-1.29)	-0.289135	0.299693	10	M33638	0.37(0.13-1.06)	-1.0036	0.101049	10	M33638	0.82(0.37-1.81)	-0.201693	0.618173	10	19.5799	23.4456
M33652	INSOMNIA	1.37(0.90-2.09)	0.317762	0.139762	9	M33652	1.77(0.84-3.75)	0.572599	0.178376	9	M33652	1.26(0.70-2.26)	0.230097	0.4401	9	19.5842	27.977
M33653	INSOMNIA	1.23(0.81-1.88)	0.208394	0.331474	13	M33653	1.03(0.40-2.65)	0.0260821	0.957986	13	M33653	1.14(0.66-1.98)	0.133514	0.634086	13	19.4875	26.5822
M33658	INSOMNIA	0.99(0.59-1.68)	-0.00612406	0.981699	8	M33658	1.90(0.32-11.09)	0.640827	0.503551	8	M33658	1.01(0.56-1.80)	0.009684	0.97393	8	19.7551	27.3122
M33666	INSOMNIA	1.34(0.67-2.69)	0.293144	0.408822	22	M33666	1.08(0.12-9.49)	0.0796459	0.943382	22	M33666	1.00(0.37-2.67)	-0.00180669	0.997123	22	19.1345	99.1368
M33675	INSOMNIA	1.68(1.03-2.74)	0.516446	0.0391829	8	M33675	3.66(0.63-21.30)	1.29874	0.198207	8	M33675	1.91(1.00-3.64)	0.646766	0.0490373	8	19.5238	25.4853
M33683	INSOMNIA	0.98(0.74-1.31)	-0.0199572	0.891711	11	M33683	0.94(0.56-1.58)	-0.0621844	0.820357	11	M33683	0.98(0.76-1.28)	-0.0162022	0.903105	11	19.5377	27.2081
M33751	INSOMNIA	1.03(0.97-1.10)	0.0343605	0.277762	28	M33751	0.97(0.90-1.05)	-0.0326351	0.416623	28	M33751	1.02(0.94-1.10)	0.0149661	0.719532	28	19.2244	28.3299
M33782	INSOMNIA	1.02(0.82-1.27)	0.0194069	0.861719	14	M33782	1.00(0.68-1.47)	-0.000337004	0.998667	14	M33782	1.07(0.80-1.43)	0.0678836	0.649758	14	19.9165	25.9066
M33801	INSOMNIA	1.05(0.52-2.12)	0.048981	0.891439	7	M33801	0.26(0.04-1.65)	-1.33527	0.212953	7	M33801	0.85(0.45-1.61)	-0.16534	0.613419	7	19.6468	84.5442
M33821	INSOMNIA	1.04(0.55-1.97)	0.0351745	0.914275	20	M33821	0.64(0.11-3.76)	-0.448316	0.626352	20	M33821	0.94(0.40-2.20)	-0.0606165	0.888671	20	19.3547	78.9909
M33822	INSOMNIA	2.30(0.56-9.51)	0.834339	0.248913	8	M33822	0.93(0.01-88.97)	-0.0723267	0.976211	8	M33822	0.75(0.19-2.95)	-0.294045	0.674928	8	19.9553	23.7062
M33833	INSOMNIA	0.94(0.53-1.67)	-0.0599102	0.838101	8	M33833	1.76(0.24-13.07)	0.564789	0.600912	8	M33833	0.71(0.32-1.55)	-0.344674	0.388697	8	19.5892	24.856
M33835	INSOMNIA	1.25(0.88-1.77)	0.219473	0.221384	9	M33835	1.79(0.68-4.70)	0.58093	0.27691	9	M33835	1.55(1.03-2.34)	0.440567	0.0342725	9	19.8904	27.607
M33864	INSOMNIA	0.96(0.66-1.40)	-0.0366411	0.848536	9	M33864	1.01(0.47-2.17)	0.00912258	0.982068	9	M33864	1.14(0.72-1.82)	0.135275	0.567108	9	19.6325	22.8623
M33871	INSOMNIA	1.23(0.71-2.15)	0.20897	0.461228	13	M33871	2.16(0.69-6.72)	0.767967	0.212488	13	M33871	1.01(0.47-2.19)	0.013115	0.97334	13	19.5685	33.6297
M33877	INSOMNIA	1.00(0.92-1.09)	0.000283695	0.994809	29	M33877	0.95(0.82-1.11)	-0.050257	0.517645	29	M33877	0.97(0.86-1.09)	-0.035567	0.553003	29	19.3462	32.6479
M33883	INSOMNIA	0.95(0.76-1.20)	-0.0485264	0.682438	14	M33883	0.84(0.41-1.73)	-0.17065	0.650686	14	M33883	0.94(0.70-1.25)	-0.0646834	0.66151	14	19.4258	100.458
M33884	INSOMNIA	1.22(0.80-1.86)	0.200686	0.347337	13	M33884	1.45(0.65-3.20)	0.368497	0.382372	13	M33884	1.26(0.70-2.25)	0.22881	0.439392	13	19.502	110.989
M33885	INSOMNIA	1.15(0.89-1.49)	0.138983	0.29606	12	M33885	1.13(0.65-1.98)	0.123389	0.67502	12	M33885	1.09(0.78-1.54)	0.0906672	0.599433	12	19.6254	25.3997
M33892	INSOMNIA	1.20(0.74-1.95)	0.180274	0.467508	30	M33892	1.78(0.85-3.74)	0.577834	0.137515	30	M33892	1.12(0.56-2.24)	0.109196	0.758437	30	19.4336	28.5577
M33901	INSOMNIA	0.98(0.70-1.39)	-0.0155361	0.929078	21	M33901	1.00(0.53-1.87)	0.000346659	0.999145	21	M33901	0.96(0.60-1.55)	-0.0391455	0.871644	21	19.6254	192.55
M33910	INSOMNIA	1.14(0.68-1.90)	0.130381	0.617346	12	M33910	0.99(0.40-2.42)	-0.0146409	0.975169	12	M33910	1.14(0.58-2.24)	0.128677	0.709712	12	19.723	25.1836
M33935	INSOMNIA	1.07(0.78-1.48)	0.069148	0.673704	11	M33935	0.73(0.36-1.50)	-0.311431	0.418637	11	M33935	0.99(0.64-1.52)	-0.00964115	0.965065	11	19.9162	25.7881
M33936	INSOMNIA	0.85(0.53-1.38)	-0.158813	0.517716	17	M33936	0.71(0.29-1.73)	-0.342801	0.462469	17	M33936	0.83(0.45-1.52)	-0.188416	0.544318	17	19.6936	347.728
M33937	INSOMNIA	1.29(0.77-2.17)	0.255597	0.333557	14	M33937	1.65(0.36-7.61)	0.497909	0.535908	14	M33937	1.11(0.56-2.23)	0.107092	0.762093	14	20.2444	129.039
M33939	INSOMNIA	0.75(0.23-2.42)	-0.284047	0.633073	13	M33939	1.89(0.06-59.51)	0.635726	0.724851	13	M33939	0.80(0.20-3.22)	-0.220176	0.755914	13	19.3078	24.4077
M33941	INSOMNIA	1.17(0.78-1.77)	0.158692	0.449638	15	M33941	0.74(0.34-1.61)	-0.305458	0.456964	15	M33941	1.26(0.66-2.38)	0.227225	0.485534	15	19.4491	188.508
M33955	INSOMNIA	1.88(0.74-4.80)	0.630934	0.186929	33	M33955	3.09(0.16-60.05)	1.12816	0.461726	33	M33955	2.54(0.64-10.07)	0.933524	0.183752	33	19.42	28.4367
M33957	INSOMNIA	0.65(0.29-1.48)	-0.429916	0.305325	10	M33957	0.22(0.01-4.90)	-1.50377	0.368595	10	M33957	1.08(0.39-2.97)	0.0755256	0.883849	10	19.49	24.801
M33960	INSOMNIA	0.68(0.32-1.48)	-0.379634	0.333286	15	M33960	0.35(0.06-1.99)	-1.05074	0.257485	15	M33960	0.79(0.27-2.34)	-0.239569	0.666005	15	19.6955	25.8701
M33961	INSOMNIA	1.34(0.66-2.70)	0.292882	0.413338	13	M33961	2.13(0.50-9.05)	0.756532	0.327306	13	M33961	1.77(0.64-4.90)	0.570276	0.272549	13	19.6996	26.1488
M33968	INSOMNIA	1.41(0.92-2.18)	0.346978	0.116413	19	M33968	1.20(0.43-3.35)	0.182729	0.731171	19	M33968	0.94(0.49-1.79)	-0.0664293	0.841282	19	19.7247	39.4994
M33969	INSOMNIA	0.85(0.41-1.74)	-0.167164	0.648889	11	M33969	0.67(0.13-3.48)	-0.393862	0.649045	11	M33969	0.74(0.37-1.48)	-0.301765	0.395413	11	19.5535	63.9825
M33971	INSOMNIA	0.69(0.19-2.56)	-0.372717	0.577936	5	M33971	2.50(0.00-26751.04)	0.915308	0.859043	5	M33971	0.65(0.15-2.85)	-0.43297	0.566527	5	19.7687	22.6143
M33972	INSOMNIA	0.86(0.39-1.90)	-0.154801	0.703829	7	M33972	4.32(0.51-36.72)	1.46293	0.238004	7	M33972	0.80(0.27-2.42)	-0.220415	0.695956	7	19.7187	30.5042
M33973	INSOMNIA	1.22(0.98-1.51)	0.196569	0.0762598	12	M33973	1.28(0.93-1.77)	0.249249	0.161036	12	M33973	1.25(0.97-1.61)	0.224348	0.0804501	12	19.6069	339.941
M34035	INSOMNIA	0.86(0.14-5.20)	-0.151907	0.868661	4	M34035	2.66(0.03-212.84)	0.978327	0.704416	4	M34035	0.58(0.11-3.16)	-0.549217	0.526747	4	19.5187	21.7075
M34040	INSOMNIA	0.97(0.65-1.45)	-0.0313961	0.878862	16	M34040	0.71(0.37-1.37)	-0.338293	0.327945	16	M34040	0.72(0.46-1.13)	-0.330901	0.149905	16	19.4346	726.344
M34062	INSOMNIA	0.88(0.30-2.54)	-0.128935	0.811935	31	M34062	0.18(0.02-1.88)	-1.72343	0.161853	31	M34062	1.09(0.21-5.69)	0.0859276	0.918837	31	19.5404	37.9094
M34106	INSOMNIA	0.97(0.62-1.53)	-0.0312153	0.892665	16	M34106	0.95(0.35-2.61)	-0.0513706	0.921914	16	M34106	0.95(0.59-1.52)	-0.0491693	0.837749	16	19.6291	252.147
M34109	INSOMNIA	0.99(0.96-1.03)	-0.00611465	0.702694	34	M34109	1.04(0.98-1.10)	0.0392911	0.168655	34	M34109	1.01(0.96-1.05)	0.00499934	0.831454	34	19.6042	29.7513
M34112	INSOMNIA	1.26(0.87-1.81)	0.227798	0.222713	18	M34112	1.01(0.50-2.04)	0.0134261	0.970555	18	M34112	1.24(0.78-1.97)	0.215345	0.36287	18	20.0067	24.2945
M34123	INSOMNIA	0.80(0.42-1.51)	-0.227256	0.486909	21	M34123	0.28(0.05-1.62)	-1.25784	0.172998	21	M34123	0.84(0.35-2.07)	-0.168831	0.711389	21	19.2917	87.3258
M34214	INSOMNIA	0.62(0.34-1.13)	-0.478943	0.116638	18	M34214	0.80(0.21-3.05)	-0.219922	0.750804	18	M34214	0.76(0.34-1.71)	-0.27494	0.507437	18	19.8376	134.933
M34221	INSOMNIA	1.04(0.61-1.78)	0.0410187	0.880776	11	M34221	2.65(0.54-12.92)	0.974739	0.258635	11	M34221	1.21(0.60-2.47)	0.193569	0.593027	11	19.5989	24.1857
M34244	INSOMNIA	0.78(0.45-1.33)	-0.251539	0.359218	24	M34244	0.62(0.19-2.04)	-0.473369	0.442583	24	M34244	1.07(0.53-2.17)	0.0681235	0.850133	24	19.42	37.0258
M34245	INSOMNIA	1.27(0.74-2.17)	0.235849	0.390324	19	M34245	1.01(0.26-3.91)	0.0146324	0.983292	19	M34245	1.14(0.62-2.08)	0.12664	0.680826	19	19.5124	26.0881
M34283	INSOMNIA	1.36(0.73-2.51)	0.30565	0.330113	42	M34283	1.10(0.35-3.49)	0.0953391	0.87212	42	M34283	0.96(0.36-2.55)	-0.0374206	0.93991	42	19.1354	182.184
M34289	INSOMNIA	0.60(0.34-1.05)	-0.513062	0.072694	14	M34289	0.26(0.07-0.96)	-1.33734	0.0655309	14	M34289	0.44(0.21-0.93)	-0.811682	0.0309425	14	19.3804	24.9781
M34306	INSOMNIA	1.06(0.80-1.41)	0.0600795	0.680311	25	M34306	0.86(0.59-1.25)	-0.152796	0.430086	25	M34306	0.94(0.67-1.33)	-0.0589642	0.736877	25	19.7474	134.879
M34314	INSOMNIA	1.05(0.74-1.49)	0.0448332	0.802801	10	M34314	1.06(0.34-3.24)	0.0550012	0.925793	10	M34314	1.09(0.72-1.65)	0.0840319	0.692005	10	19.5769	25.2349
M34322	INSOMNIA	1.06(0.98-1.14)	0.0536465	0.16259	40	M34322	1.14(0.99-1.31)	0.131348	0.0739983	40	M34322	1.00(0.89-1.12)	-0.00260204	0.965781	40	19.0642	48.0969
M34327	INSOMNIA	0.97(0.72-1.31)	-0.0286787	0.848895	9	M34327	1.44(0.41-5.04)	0.366384	0.584054	9	M34327	0.92(0.65-1.30)	-0.0827677	0.635951	9	19.768	24.969
M34329	INSOMNIA	0.98(0.77-1.27)	-0.0155492	0.903478	12	M34329	1.02(0.59-1.76)	0.0214483	0.939911	12	M34329	1.01(0.71-1.44)	0.0118791	0.947779	12	19.3702	22.4293
M34336	INSOMNIA	1.00(0.73-1.38)	0.00160569	0.992228	20	M34336	0.89(0.60-1.32)	-0.115738	0.568721	20	M34336	0.92(0.67-1.27)	-0.0834375	0.608047	20	19.6467	28.4332
M34338	INSOMNIA	0.99(0.96-1.02)	-0.00916032	0.561864	43	M34338	1.02(0.97-1.07)	0.0198998	0.435504	43	M34338	0.99(0.95-1.04)	-0.00626962	0.764764	43	19.4265	35.9015
M34339	INSOMNIA	1.08(0.92-1.28)	0.0815327	0.326908	18	M34339	0.89(0.66-1.20)	-0.119305	0.449518	18	M34339	0.99(0.80-1.23)	-0.00990899	0.929264	18	19.4634	27.6434
M34344	INSOMNIA	1.00(0.83-1.21)	0.00490879	0.958708	11	M34344	1.18(0.88-1.59)	0.166457	0.304073	11	M34344	1.02(0.80-1.29)	0.01693	0.890555	11	19.3527	28.2084
M34350	INSOMNIA	1.22(0.96-1.55)	0.198348	0.101289	13	M34350	0.96(0.60-1.53)	-0.0411643	0.865016	13	M34350	1.05(0.76-1.44)	0.0456826	0.780161	13	19.3992	32.4714
M34359	INSOMNIA	1.37(0.64-2.94)	0.316593	0.414351	43	M34359	1.30(0.24-7.10)	0.26156	0.7643	43	M34359	0.99(0.35-2.82)	-0.006146	0.990772	43	18.7722	50.5981
M34365	INSOMNIA	0.98(0.94-1.01)	-0.0248911	0.20672	65	M34365	1.04(0.91-1.19)	0.0386606	0.565669	65	M34365	0.96(0.91-1.02)	-0.0361673	0.19281	65	17.412	38.8355
M34384	INSOMNIA	1.04(0.80-1.35)	0.0405714	0.760977	7	M34384	1.91(0.67-5.49)	0.648688	0.281781	7	M34384	1.14(0.82-1.59)	0.13226	0.43337	7	19.696	22.3816
M34389	INSOMNIA	0.96(0.61-1.50)	-0.0455001	0.842247	13	M34389	0.75(0.33-1.72)	-0.281536	0.516625	13	M34389	0.85(0.50-1.45)	-0.160769	0.553346	13	19.5485	264.864
M34390	INSOMNIA	0.92(0.61-1.39)	-0.0821778	0.697655	10	M34390	0.38(0.08-1.71)	-0.974479	0.24223	10	M34390	0.77(0.45-1.33)	-0.256115	0.354026	10	19.4999	30.8531
M34395	INSOMNIA	1.24(0.86-1.80)	0.217791	0.246131	17	M34395	0.94(0.46-1.89)	-0.0667234	0.855482	17	M34395	1.05(0.63-1.76)	0.0533241	0.838333	17	19.3526	120.109
M34400	INSOMNIA	0.83(0.53-1.30)	-0.183961	0.420202	12	M34400	0.64(0.28-1.46)	-0.443743	0.313339	12	M34400	0.67(0.37-1.20)	-0.405647	0.177908	12	19.3532	24.5212
M34404	INSOMNIA	0.93(0.77-1.12)	-0.0696842	0.463833	10	M34404	0.86(0.47-1.58)	-0.152283	0.636081	10	M34404	0.89(0.69-1.15)	-0.115778	0.372663	10	20.7235	29.405
M34407	INSOMNIA	0.88(0.57-1.36)	-0.123496	0.577187	20	M34407	0.98(0.47-2.03)	-0.0200718	0.957438	20	M34407	0.91(0.47-1.77)	-0.0975249	0.774491	20	20.0608	179.71
M34409	INSOMNIA	0.87(0.30-2.55)	-0.138177	0.80078	6	M34409	1.32(0.00-1184.40)	0.274446	0.940771	6	M34409	0.91(0.25-3.34)	-0.0941878	0.88698	6	19.4579	42.0408
M34416	INSOMNIA	0.71(0.41-1.23)	-0.346196	0.22134	14	M34416	0.85(0.20-3.55)	-0.161348	0.828384	14	M34416	0.78(0.36-1.69)	-0.253523	0.52345	14	19.5013	46.4166
M34419	INSOMNIA	1.61(0.67-3.90)	0.478189	0.28776	15	M34419	3.13(0.25-38.62)	1.14162	0.389285	15	M34419	1.13(0.30-4.22)	0.125247	0.851786	15	19.4958	26.5549
M34420	INSOMNIA	1.08(0.93-1.24)	0.0734272	0.314229	22	M34420	1.13(0.83-1.54)	0.125375	0.433123	22	M34420	1.10(0.90-1.34)	0.0974488	0.332992	22	19.6923	211.802
M34441	INSOMNIA	0.98(0.67-1.44)	-0.0179786	0.926449	17	M34441	1.20(0.43-3.30)	0.179929	0.732479	17	M34441	0.96(0.54-1.69)	-0.0452545	0.876164	17	19.4313	26.4584
M34453	INSOMNIA	3.72(0.04-322.98)	1.31246	0.564539	3	M34453	114.38(1.40-9357.26)	4.73955	0.281852	3	M34453	5.91(0.18-189.58)	1.77718	0.315129	3	18.5511	25.1165
M34456	INSOMNIA	1.45(0.73-2.87)	0.371891	0.285434	26	M34456	1.55(0.27-9.03)	0.43758	0.631026	26	M34456	1.32(0.54-3.24)	0.279495	0.541162	26	19.2898	25.8672
M34469	INSOMNIA	0.92(0.52-1.64)	-0.0831585	0.77725	11	M34469	0.62(0.22-1.76)	-0.482037	0.390674	11	M34469	0.82(0.39-1.72)	-0.194634	0.605557	11	20.0298	28.7202
M34481	INSOMNIA	0.86(0.59-1.24)	-0.153698	0.419088	12	M34481	0.95(0.53-1.68)	-0.0536428	0.858221	12	M34481	0.89(0.57-1.41)	-0.112071	0.630748	12	19.8189	1151.83
M34499	INSOMNIA	0.91(0.67-1.23)	-0.0941372	0.544481	7	M34499	0.71(0.44-1.15)	-0.337391	0.223151	7	M34499	0.79(0.53-1.18)	-0.233706	0.250712	7	19.4896	24.3801
M34513	INSOMNIA	0.79(0.56-1.12)	-0.230836	0.190346	12	M34513	0.60(0.30-1.23)	-0.503506	0.195562	12	M34513	0.80(0.49-1.31)	-0.221475	0.378934	12	19.7053	23.3467
M34516	INSOMNIA	0.99(0.92-1.06)	-0.0127361	0.731845	18	M34516	1.04(0.91-1.19)	0.0432357	0.53329	18	M34516	0.99(0.90-1.10)	-0.00602437	0.909044	18	19.557	29.2266
M34527	INSOMNIA	1.38(0.74-2.57)	0.318624	0.31829	16	M34527	1.22(0.13-11.47)	0.196442	0.866184	16	M34527	1.01(0.44-2.31)	0.0136205	0.974169	16	19.3244	73.7376
M34530	INSOMNIA	1.20(0.90-1.59)	0.179296	0.218165	10	M34530	0.94(0.62-1.44)	-0.0572726	0.798038	10	M34530	1.04(0.71-1.52)	0.0378752	0.846023	10	19.458	23.5884
M34533	INSOMNIA	1.48(1.03-2.12)	0.390774	0.0345925	15	M34533	1.41(0.71-2.83)	0.346353	0.346822	15	M34533	1.84(1.10-3.05)	0.607696	0.0192584	15	19.3929	67.126
M34534	INSOMNIA	0.87(0.52-1.47)	-0.136407	0.609125	13	M34534	2.40(0.48-11.87)	0.874958	0.3066	13	M34534	1.03(0.52-2.04)	0.0319761	0.92658	13	19.3521	37.7194
M34535	INSOMNIA	1.02(0.92-1.14)	0.0217581	0.686348	7	M34535	0.99(0.86-1.14)	-0.00795427	0.916411	7	M34535	1.02(0.92-1.12)	0.0154108	0.755792	7	19.8505	28.0572
M34539	INSOMNIA	0.98(0.69-1.39)	-0.0163682	0.926485	20	M34539	1.21(0.67-2.19)	0.193362	0.528332	20	M34539	1.24(0.66-2.30)	0.211254	0.504433	20	19.4171	36.5451
M34674	INSOMNIA	0.81(0.52-1.28)	-0.208558	0.368981	12	M34674	0.58(0.17-1.98)	-0.536886	0.407744	12	M34674	0.73(0.40-1.32)	-0.316513	0.296934	12	19.4166	44.0358
M34732	INSOMNIA	1.42(0.35-5.740000e+00)	0.349591	0.624098	4	M34732	7.16(0.00-4.336367e+22)	1.96785	0.945704	4	M34732	1.38(0.25-7.530000e+00)	0.320959	0.71099	4	19.7472	22.0313
M34761	INSOMNIA	1.24(0.67-2.28)	0.212782	0.495274	16	M34761	3.97(0.31-50.15)	1.37921	0.304447	16	M34761	0.89(0.40-2.00)	-0.114936	0.78064	16	20.094	32.2122
M34878	INSOMNIA	1.40(0.92-2.14)	0.339498	0.115959	11	M34878	1.88(0.78-4.53)	0.630855	0.193862	11	M34878	1.28(0.74-2.22)	0.25065	0.369176	11	19.404	23.5288
M34912	INSOMNIA	0.64(0.34-1.21)	-0.448105	0.171741	46	M34912	0.40(0.10-1.59)	-0.915657	0.199395	46	M34912	0.81(0.29-2.27)	-0.216691	0.682563	46	19.6056	33.5066
M35114	INSOMNIA	0.99(0.49-2.00)	-0.0121876	0.972947	10	M35114	1.91(0.30-12.22)	0.649435	0.511718	10	M35114	0.89(0.35-2.30)	-0.111726	0.816337	10	19.1861	22.9114
M35126	INSOMNIA	1.12(0.77-1.63)	0.113717	0.555259	17	M35126	1.34(0.69-2.58)	0.290692	0.399174	17	M35126	1.03(0.62-1.72)	0.03241	0.900665	17	19.6357	30.0934
M35127	INSOMNIA	0.67(0.30-1.45)	-0.407074	0.307629	19	M35127	0.62(0.04-8.96)	-0.484984	0.726985	19	M35127	0.51(0.18-1.44)	-0.679184	0.201334	19	18.8839	30.0222
M35137	INSOMNIA	1.26(0.78-2.03)	0.232467	0.337608	57	M35137	1.27(0.60-2.69)	0.238471	0.536329	57	M35137	1.11(0.52-2.38)	0.104841	0.786999	57	19.5377	35.9853
M35159	INSOMNIA	1.02(0.66-1.58)	0.0224303	0.91911	9	M35159	0.95(0.13-7.07)	-0.0521087	0.960865	9	M35159	0.85(0.47-1.53)	-0.164203	0.583285	9	20.5768	49.351
M35160	INSOMNIA	0.73(0.33-1.63)	-0.315081	0.441402	10	M35160	4.44(0.39-49.95)	1.49045	0.261974	10	M35160	0.80(0.26-2.47)	-0.217082	0.704461	10	19.608	24.8048
M35186	INSOMNIA	0.95(0.51-1.77)	-0.0468964	0.88207	25	M35186	0.61(0.12-3.17)	-0.493829	0.562891	25	M35186	1.31(0.53-3.22)	0.267856	0.560587	25	19.42	185.328
M35187	INSOMNIA	0.88(0.67-1.17)	-0.126934	0.374698	9	M35187	0.59(0.35-0.99)	-0.53374	0.0851945	9	M35187	0.80(0.60-1.07)	-0.224095	0.131516	9	19.707	303.716
M35189	INSOMNIA	0.74(0.55-1.00)	-0.304574	0.0477137	16	M35189	0.63(0.36-1.12)	-0.455081	0.137358	16	M35189	0.77(0.51-1.14)	-0.267119	0.188615	16	19.7238	602.909
M35193	INSOMNIA	1.09(0.63-1.89)	0.088552	0.750917	25	M35193	0.51(0.15-1.73)	-0.676512	0.291193	25	M35193	0.97(0.46-2.07)	-0.0290093	0.940119	25	18.9789	163.425
M35240	INSOMNIA	0.73(0.20-2.72)	-0.313833	0.639942	7	M35240	3.41(0.11-109.61)	1.22785	0.51876	7	M35240	0.93(0.17-5.14)	-0.0734029	0.932963	7	19.4082	22.075
M35253	INSOMNIA	0.90(0.47-1.74)	-0.102251	0.759453	24	M35253	0.44(0.14-1.40)	-0.813922	0.180253	24	M35253	0.70(0.27-1.83)	-0.357087	0.467611	24	20.0781	26.5548
M35254	INSOMNIA	1.16(0.49-2.72)	0.1477	0.734409	17	M35254	5.77(0.29-114.65)	1.75335	0.268181	17	M35254	1.26(0.39-4.05)	0.23005	0.699551	17	19.5014	28.9859
M35255	INSOMNIA	1.95(1.06-3.57)	0.667192	0.0310678	13	M35255	4.84(0.24-96.56)	1.57727	0.323821	13	M35255	2.18(0.94-5.06)	0.77962	0.069637	13	19.5086	31.7402
M35257	INSOMNIA	0.80(0.41-1.54)	-0.223262	0.505622	20	M35257	0.37(0.04-3.59)	-0.99939	0.401024	20	M35257	1.04(0.41-2.61)	0.035129	0.940575	20	19.1869	36.8831
M35270	INSOMNIA	0.85(0.36-1.99)	-0.162649	0.708088	41	M35270	0.09(0.00-2.53)	-2.35967	0.167528	41	M35270	0.56(0.16-1.92)	-0.579453	0.356293	41	19.0948	33.3735
M35305	INSOMNIA	0.71(0.38-1.31)	-0.348625	0.267769	11	M35305	0.95(0.20-4.60)	-0.0539379	0.948081	11	M35305	0.44(0.19-1.02)	-0.828993	0.0566458	11	19.1585	23.7669
M35320	INSOMNIA	0.85(0.52-1.36)	-0.167309	0.492196	12	M35320	0.59(0.27-1.32)	-0.520815	0.22809	12	M35320	0.73(0.38-1.42)	-0.309749	0.359956	12	19.6069	26.5549
M35322	INSOMNIA	0.93(0.80-1.09)	-0.070267	0.3809	17	M35322	0.89(0.68-1.17)	-0.111123	0.43615	17	M35322	0.94(0.76-1.16)	-0.0640103	0.560972	17	19.5136	27.4675
M35326	INSOMNIA	0.69(0.33-1.46)	-0.364416	0.338193	43	M35326	0.22(0.03-1.86)	-1.51755	0.171681	43	M35326	0.56(0.18-1.78)	-0.571709	0.32921	43	19.2557	40.8037
M35327	INSOMNIA	1.03(0.31-3.48)	0.0311568	0.959988	20	M35327	0.68(0.02-20.87)	-0.388007	0.826854	20	M35327	0.71(0.14-3.62)	-0.337825	0.683705	20	19.6857	24.9928
M35331	INSOMNIA	0.74(0.34-1.60)	-0.299432	0.445759	8	M35331	0.48(0.15-1.58)	-0.732378	0.274026	8	M35331	0.78(0.28-2.18)	-0.24854	0.636104	8	19.476	25.9685
M35397	INSOMNIA	0.64(0.24-1.69)	-0.452497	0.363788	32	M35397	0.25(0.01-5.08)	-1.40464	0.37076	32	M35397	0.43(0.11-1.70)	-0.842251	0.229114	32	19.9807	28.6462
M35431	INSOMNIA	0.72(0.31-1.67)	-0.328875	0.44365	25	M35431	1.08(0.08-15.08)	0.0737841	0.956781	25	M35431	0.91(0.30-2.75)	-0.0943904	0.867188	25	19.1647	30.2414
M35433	INSOMNIA	1.18(0.61-2.29)	0.16339	0.629941	8	M35433	0.74(0.22-2.47)	-0.29661	0.644985	8	M35433	1.27(0.54-3.02)	0.239694	0.587074	8	19.7667	68.8192
M35439	INSOMNIA	1.11(0.67-1.85)	0.105032	0.686107	33	M35439	0.50(0.14-1.70)	-0.703025	0.272932	33	M35439	0.99(0.50-1.93)	-0.0132678	0.969083	33	19.0949	191.821
M35451	INSOMNIA	1.03(0.96-1.10)	0.0273608	0.441817	18	M35451	1.05(0.95-1.17)	0.0512552	0.361035	18	M35451	1.03(0.95-1.12)	0.0315413	0.454652	18	19.4151	32.0137
M35464	INSOMNIA	0.42(0.16-1.12)	-0.856937	0.0842134	15	M35464	0.29(0.01-13.58)	-1.252	0.536051	15	M35464	0.40(0.10-1.54)	-0.915228	0.183052	15	19.0041	50.6797
M35472	INSOMNIA	1.27(0.87-1.85)	0.240988	0.207481	19	M35472	1.33(0.64-2.76)	0.288145	0.448956	19	M35472	1.14(0.68-1.92)	0.131998	0.620047	19	19.7136	37.4314
M35527	INSOMNIA	1.02(0.66-1.58)	0.0201904	0.928289	8	M35527	2.02(0.29-14.06)	0.703554	0.503816	8	M35527	1.12(0.63-2.01)	0.116224	0.694539	8	19.33	24.0381
M35551	INSOMNIA	1.22(0.85-1.76)	0.198419	0.287291	11	M35551	4.01(0.87-18.56)	1.38921	0.109145	11	M35551	1.25(0.75-2.07)	0.2195	0.399254	11	19.6898	31.7021
M35626	INSOMNIA	0.76(0.36-1.59)	-0.274974	0.465192	5	M35626	2.41(0.45-12.94)	0.879571	0.380446	5	M35626	1.18(0.48-2.88)	0.162652	0.721869	5	19.4023	27.8474
M35628	INSOMNIA	0.70(0.29-1.70)	-0.360477	0.427589	10	M35628	0.00(0.00-0.22)	-6.22257	0.0322168	10	M35628	1.25(0.39-4.00)	0.22081	0.710237	10	19.4348	36.5375
M35631	INSOMNIA	1.29(0.78-2.13)	0.254156	0.318844	28	M35631	1.13(0.46-2.80)	0.124181	0.790446	28	M35631	1.38(0.68-2.81)	0.320966	0.37606	28	18.7726	76.2845
M35635	INSOMNIA	0.94(0.76-1.15)	-0.0668932	0.532467	10	M35635	0.80(0.46-1.40)	-0.218908	0.461463	10	M35635	0.94(0.70-1.27)	-0.0599432	0.691073	10	19.8381	23.4965
M35669	INSOMNIA	0.81(0.62-1.07)	-0.208349	0.134285	21	M35669	0.84(0.52-1.35)	-0.179621	0.47093	21	M35669	0.77(0.53-1.14)	-0.255697	0.195584	21	19.758	264.231
M35675	INSOMNIA	2.59(1.40-4.79)	0.95296	0.00235661	47	M35675	2.20(0.66-7.32)	0.7873	0.206246	47	M35675	1.29(0.48-3.46)	0.25846	0.606013	47	18.621	34.0185
M35678	INSOMNIA	1.04(0.80-1.35)	0.0413515	0.755396	25	M35678	0.72(0.48-1.06)	-0.333731	0.112406	25	M35678	0.88(0.60-1.31)	-0.123046	0.54139	25	19.747	229.015
M35718	INSOMNIA	1.02(0.52-1.98)	0.0178056	0.958131	23	M35718	0.13(0.02-0.95)	-2.02335	0.0571483	23	M35718	0.88(0.33-2.39)	-0.126005	0.804036	23	19.2196	88.336
M35754	INSOMNIA	0.91(0.49-1.69)	-0.0889342	0.776645	43	M35754	0.78(0.23-2.63)	-0.249297	0.689607	43	M35754	0.77(0.34-1.76)	-0.26197	0.534805	43	19.1726	32.3005
M35854	INSOMNIA	1.12(0.64-1.97)	0.112263	0.697438	13	M35854	0.46(0.12-1.79)	-0.77349	0.287543	13	M35854	1.11(0.54-2.32)	0.108816	0.770772	13	19.402	28.6287
M35977	INSOMNIA	1.25(0.66-2.37)	0.221394	0.497573	9	M35977	1.66(0.55-5.03)	0.507675	0.39894	9	M35977	1.35(0.57-3.19)	0.296587	0.500392	9	19.54	26.7381
M35978	INSOMNIA	1.38(0.86-2.21)	0.32157	0.180228	17	M35978	1.78(0.54-5.89)	0.577334	0.359019	17	M35978	1.51(0.81-2.81)	0.414096	0.191034	17	19.4633	25.2713
M36009	INSOMNIA	0.76(0.48-1.19)	-0.280635	0.223237	14	M36009	0.58(0.11-3.08)	-0.544419	0.534687	14	M36009	0.50(0.27-0.92)	-0.692502	0.0267526	14	19.6396	41.8513
M36095	INSOMNIA	0.93(0.70-1.23)	-0.0764863	0.59249	5	M36095	1.23(0.55-2.76)	0.208227	0.647696	5	M36095	0.95(0.68-1.34)	-0.0471948	0.785542	5	19.7651	24.8625
M36097	INSOMNIA	1.02(0.99-1.04)	0.0172881	0.18424	30	M36097	1.03(0.97-1.09)	0.0253663	0.421	30	M36097	1.02(0.98-1.06)	0.0200506	0.299459	30	19.2183	28.524
M36098	INSOMNIA	1.11(0.78-1.59)	0.106613	0.555685	10	M36098	0.95(0.38-2.33)	-0.0550061	0.907885	10	M36098	1.05(0.68-1.61)	0.0442128	0.841936	10	20.0031	30.8711
M36099	INSOMNIA	1.01(0.48-2.13)	0.00937976	0.980348	7	M36099	5.93(2.15-16.36)	1.77979	0.0185204	7	M36099	0.88(0.46-1.67)	-0.128345	0.693872	7	19.5899	28.1585
M36103	INSOMNIA	0.92(0.68-1.24)	-0.0877441	0.569199	15	M36103	0.90(0.56-1.47)	-0.0999749	0.690897	15	M36103	0.79(0.51-1.22)	-0.233611	0.28837	15	19.6173	29.2146
M36115	INSOMNIA	1.00(0.78-1.29)	0.00266734	0.983544	13	M36115	0.94(0.59-1.51)	-0.0605807	0.807029	13	M36115	1.00(0.72-1.40)	0.00399767	0.981282	13	20.1589	93.6977
M36131	INSOMNIA	1.03(0.68-1.55)	0.0302489	0.884841	17	M36131	2.38(0.71-7.95)	0.866567	0.179593	17	M36131	1.12(0.66-1.92)	0.114045	0.677237	17	19.6438	58.7117
M36134	INSOMNIA	0.82(0.64-1.05)	-0.19967	0.121795	14	M36134	0.83(0.53-1.30)	-0.183842	0.431599	14	M36134	0.87(0.60-1.25)	-0.142096	0.447057	14	19.5019	91.3662
M36230	INSOMNIA	0.92(0.68-1.26)	-0.0785729	0.615663	20	M36230	1.10(0.43-2.80)	0.0925531	0.84844	20	M36230	0.97(0.62-1.52)	-0.0310307	0.891927	20	19.7761	70.4479
M36300	INSOMNIA	2.10(0.85-5.23)	0.744051	0.109032	8	M36300	1.59(0.02-103.14)	0.461846	0.835506	8	M36300	2.50(0.76-8.22)	0.917968	0.130198	8	19.9699	23.8319
M36376	INSOMNIA	0.84(0.47-1.49)	-0.179852	0.544085	5	M36376	0.88(0.02-32.70)	-0.128958	0.948678	5	M36376	0.84(0.43-1.65)	-0.176158	0.610689	5	20.3556	26.6595
M36399	INSOMNIA	1.37(0.90-2.09)	0.316841	0.141509	12	M36399	1.17(0.32-4.26)	0.153737	0.820717	12	M36399	1.23(0.65-2.33)	0.210274	0.516117	12	19.4193	47.6179
M36468	INSOMNIA	0.82(0.58-1.16)	-0.196236	0.269011	16	M36468	0.81(0.23-2.87)	-0.206025	0.753434	16	M36468	0.82(0.54-1.27)	-0.19389	0.378209	16	20.2872	23.8257
M36515	INSOMNIA	0.22(0.00-18.89)	-1.5163	0.504702	10	M36515	621.69(0.71-544986.72)	6.43243	0.0998387	10	M36515	1.44(0.02-118.49)	0.361516	0.872446	10	19.2405	27.0326
M36552	INSOMNIA	0.42(0.13-1.35)	-0.85733	0.145735	20	M36552	0.06(0.00-0.93)	-2.75836	0.0595171	20	M36552	0.24(0.06-1.00)	-1.44425	0.0496376	20	19.4582	61.8946
M36553	INSOMNIA	1.01(0.61-1.65)	0.00548513	0.982579	18	M36553	0.58(0.24-1.39)	-0.541463	0.239129	18	M36553	0.88(0.44-1.77)	-0.126943	0.720827	18	19.5397	198.897
M36559	INSOMNIA	0.95(0.73-1.24)	-0.0487765	0.720441	18	M36559	0.84(0.55-1.27)	-0.175622	0.422229	18	M36559	0.95(0.64-1.40)	-0.0548904	0.78369	18	19.5397	24.955
M36585	INSOMNIA	0.99(0.66-1.50)	-0.00808679	0.969218	11	M36585	1.88(0.52-6.79)	0.631822	0.360036	11	M36585	0.95(0.54-1.67)	-0.0535474	0.852566	11	19.5063	24.8361
M36589	INSOMNIA	0.92(0.74-1.14)	-0.086126	0.444853	18	M36589	0.95(0.65-1.39)	-0.0512791	0.795095	18	M36589	0.89(0.67-1.19)	-0.111693	0.449907	18	19.3347	34.9528
M36673	INSOMNIA	1.16(0.48-2.80)	0.146203	0.745428	12	M36673	10.78(0.05-2169.10)	2.37775	0.400235	12	M36673	0.78(0.28-2.15)	-0.253885	0.625929	12	19.5732	27.2613
M36738	INSOMNIA	1.22(0.85-1.76)	0.200491	0.27983	10	M36738	1.14(0.46-2.79)	0.12945	0.784295	10	M36738	1.23(0.76-1.97)	0.205351	0.395301	10	20.1446	26.7475
M36754	INSOMNIA	1.46(0.76-2.81)	0.377601	0.258342	10	M36754	1.87(0.49-7.11)	0.628314	0.382682	10	M36754	1.69(0.67-4.24)	0.523918	0.265151	10	19.6954	87.0858
M36756	INSOMNIA	1.79(1.04-3.06)	0.580075	0.0344552	11	M36756	2.25(0.42-12.12)	0.810633	0.370174	11	M36756	1.90(0.89-4.06)	0.643366	0.0956151	11	19.6289	25.7905
M36776	INSOMNIA	0.94(0.38-2.32)	-0.059614	0.896691	16	M36776	1.11(0.09-13.74)	0.100908	0.938547	16	M36776	0.93(0.30-2.92)	-0.0731695	0.90037	16	19.4584	24.9932
M36802	INSOMNIA	0.57(0.25-1.29)	-0.557833	0.179059	10	M36802	0.24(0.03-1.99)	-1.44771	0.220377	10	M36802	0.49(0.17-1.45)	-0.709246	0.198043	10	19.8338	23.3503
M36808	INSOMNIA	1.75(0.59-5.17)	0.55683	0.314776	34	M36808	2.05(0.15-28.57)	0.715521	0.598492	34	M36808	1.84(0.44-7.65)	0.612415	0.398676	34	19.2568	29.6334
M36850	INSOMNIA	1.11(0.79-1.55)	0.104956	0.540683	11	M36850	1.21(0.59-2.52)	0.194159	0.614737	11	M36850	1.12(0.72-1.75)	0.116891	0.606733	11	19.9946	27.8915
M37004	INSOMNIA	1.17(0.59-2.34)	0.1577	0.655211	9	M37004	1.06(0.19-5.88)	0.0600656	0.947066	9	M37004	0.81(0.33-1.99)	-0.215133	0.641344	9	19.883	21.1746
M37058	INSOMNIA	1.60(0.86-3.00)	0.470737	0.141274	42	M37058	1.32(0.31-5.58)	0.276673	0.708909	42	M37058	1.38(0.48-3.96)	0.324861	0.544949	42	18.6204	413.318
M37097	INSOMNIA	0.95(0.72-1.24)	-0.0546325	0.690384	13	M37097	1.20(0.52-2.76)	0.178885	0.683242	13	M37097	0.97(0.69-1.36)	-0.0303377	0.859742	13	19.6212	125.087
M37104	INSOMNIA	1.30(0.94-1.80)	0.263264	0.111927	15	M37104	1.39(0.77-2.49)	0.328584	0.290001	15	M37104	1.37(0.87-2.17)	0.317081	0.175135	15	19.3235	26.3822
M37112	INSOMNIA	1.14(0.98-1.34)	0.134891	0.0921668	13	M37112	1.19(0.81-1.76)	0.175987	0.394859	13	M37112	1.16(0.96-1.41)	0.150478	0.132657	13	19.4592	24.9227
M37190	INSOMNIA	1.08(0.88-1.32)	0.0743726	0.465075	17	M37190	1.24(0.90-1.70)	0.21632	0.20072	17	M37190	1.17(0.88-1.54)	0.154802	0.278211	17	19.6431	128.003
M37202	INSOMNIA	0.98(0.74-1.29)	-0.0191662	0.892054	23	M37202	1.41(0.85-2.32)	0.341517	0.195312	23	M37202	1.12(0.82-1.53)	0.117518	0.458482	23	19.6599	415.857
M37203	INSOMNIA	1.10(0.69-1.75)	0.0969107	0.680593	19	M37203	0.24(0.05-1.21)	-1.42734	0.101264	19	M37203	1.33(0.70-2.56)	0.288589	0.383828	19	19.4584	77.7391
M37253	INSOMNIA	0.96(0.51-1.82)	-0.0386362	0.905702	13	M37253	0.84(0.20-3.48)	-0.172125	0.816335	13	M37253	0.98(0.38-2.53)	-0.021292	0.965012	13	19.4191	24.2023
M37459	INSOMNIA	1.33(0.74-2.39)	0.284749	0.339865	3	M37459	0.41(0.05-3.57)	-0.898378	0.566103	3	M37459	1.10(0.53-2.28)	0.0948751	0.799102	3	19.7914	22.182
M37506	INSOMNIA	0.64(0.29-1.43)	-0.440964	0.2812	48	M37506	0.60(0.02-14.99)	-0.515701	0.75523	48	M37506	0.78(0.26-2.33)	-0.25019	0.654088	48	18.7727	35.9872
M38150	INSOMNIA	0.64(0.24-1.75)	-0.443598	0.385292	4	M38150	0.09(0.00-1.84)	-2.40066	0.25859	4	M38150	0.49(0.15-1.61)	-0.711589	0.239856	4	20.6078	25.7115
M38178	INSOMNIA	0.76(0.32-1.78)	-0.27712	0.523558	9	M38178	0.79(0.13-5.01)	-0.232318	0.812038	9	M38178	0.67(0.32-1.37)	-0.406257	0.269286	9	19.1649	285.156
M38768	INSOMNIA	2.42(1.02-5.76)	0.884491	0.0452809	14	M38768	11.66(2.29-59.44)	2.45602	0.0120314	14	M38768	2.51(0.80-7.92)	0.920516	0.116473	14	19.6047	28.8823
ID	Tiait	IVW analysis				ID	MR-egger analysis				ID	Weighted median analysis				F
		OR(95%CI)	beta	P	nsnp		OR(95%CI)	beta	P	nsnp		OR(95%CI)	beta	P	nsnp	min	max
M00054	SLEEPWAKE	2.84(0.32-24.94)	1.04418	0.346151	191	M00054	4474.81(4.82-4152328.16)	8.40622	0.0168537	191	M00054	1.41(0.05-40.38)	0.341313	0.842045	191	18.9429	47.4439
M00059	SLEEPWAKE	2.32(0.00-3352.02)	0.841192	0.820738	7	M00059	3.11(0.00-558067.77)	1.13483	0.861344	7	M00059	0.87(0.00-15153.89)	-0.136936	0.978068	7	19.7017	55.6594
M00060	SLEEPWAKE	0.64(0.08-5.25)	-0.446912	0.677309	202	M00060	0.76(0.00-608.60)	-0.278858	0.934969	202	M00060	0.41(0.01-26.12)	-0.893619	0.673466	202	17.6352	80.978
M00063	SLEEPWAKE	4.85(0.36-64.75)	1.5786	0.232595	47	M00063	34.01(0.03-39588.04)	3.52655	0.332776	47	M00063	25.77(0.53-1246.14)	3.24904	0.100633	47	18.4344	39.0486
M00064	SLEEPWAKE	0.03(0.00-472.83)	-3.67662	0.463754	5	M00064	0.00(0.00-602445.84)	-10.6677	0.447357	5	M00064	0.04(0.00-17106.05)	-3.19323	0.628629	5	20.032	46.475
M00513	SLEEPWAKE	0.70(0.01-34.99)	-0.35553	0.858572	25	M00513	1.34(0.00-12157.70)	0.296386	0.949703	25	M00513	0.33(0.00-78.94)	-1.09622	0.694201	25	19.0779	33.3736
M00527	SLEEPWAKE	0.36(0.01-13.60)	-1.01234	0.583885	12	M00527	1.92(0.00-117449.01)	0.652232	0.909958	12	M00527	0.33(0.00-36.44)	-1.10818	0.644257	12	19.5016	25.8701
M00542	SLEEPWAKE	1.42(0.66-3.04)	0.351325	0.365033	10	M00542	1.21(0.42-3.46)	0.188354	0.73464	10	M00542	1.07(0.37-3.08)	0.0637688	0.906121	10	19.8757	25.8744
M00553	SLEEPWAKE	1.19(0.91-1.57)	0.177541	0.203026	16	M00553	1.26(0.78-2.03)	0.232084	0.353862	16	M00553	1.15(0.78-1.69)	0.139629	0.480271	16	19.565	26.9269
M00569	SLEEPWAKE	1.67(0.59-4.73)	0.512126	0.335376	11	M00569	4.43(0.06-315.42)	1.48805	0.511379	11	M00569	1.75(0.58-5.31)	0.558352	0.324607	11	20.0637	56.0603
M00575	SLEEPWAKE	0.28(0.08-1.04)	-1.27021	0.0569654	5	M00575	0.09(0.01-0.76)	-2.46186	0.114685	5	M00575	0.24(0.05-1.29)	-1.41841	0.0969026	5	19.8453	24.9889
M00577	SLEEPWAKE	3.49(0.00-1.148764e+04)	1.25075	0.762107	3	M00577	3218849.91(0.00-3.883353e+18)	14.9845	0.482739	3	M00577	0.57(0.00-3.996900e+02)	-0.569943	0.864797	3	20.002	23.7779
M00584	SLEEPWAKE	2.35(0.26-21.48)	0.853484	0.449797	21	M00584	0.96(0.01-122.35)	-0.0391555	0.98753	21	M00584	1.09(0.07-17.57)	0.0823167	0.953784	21	19.4584	334.494
M00599	SLEEPWAKE	0.89(0.12-6.38)	-0.113012	0.910329	14	M00599	0.05(0.00-18.23)	-3.01099	0.338014	14	M00599	0.71(0.04-11.48)	-0.336548	0.812242	14	19.6316	24.9931
M00606	SLEEPWAKE	0.69(0.01-35.57)	-0.372648	0.853082	21	M00606	11.45(0.00-1679569.76)	2.43755	0.692461	21	M00606	5.41(0.02-1356.86)	1.68748	0.549447	21	19.8607	65.7722
M01105	SLEEPWAKE	5.71(0.27-119.41)	1.74195	0.261486	17	M01105	46.52(0.00-5223837.35)	3.83978	0.527299	17	M01105	11.89(0.19-759.95)	2.47598	0.243078	17	19.7082	29.7853
M01107	SLEEPWAKE	1.37(0.34-5.50)	0.311241	0.661644	19	M01107	1.61(0.07-36.51)	0.478234	0.767451	19	M01107	0.94(0.14-6.46)	-0.0636083	0.948456	19	19.3065	26.535
M01110	SLEEPWAKE	0.66(0.08-5.35)	-0.413827	0.698204	21	M01110	0.68(0.02-24.44)	-0.381478	0.836678	21	M01110	0.38(0.03-5.09)	-0.964748	0.465854	21	19.7477	380.927
M01114	SLEEPWAKE	0.84(0.25-2.82)	-0.16911	0.783291	17	M01114	0.87(0.05-16.14)	-0.141796	0.925506	17	M01114	1.15(0.29-4.54)	0.135728	0.846885	17	19.6692	29.6661
M01121	SLEEPWAKE	0.07(0.00-2.05)	-2.68466	0.121825	7	M01121	0.08(0.00-5914.77)	-2.47422	0.681995	7	M01121	0.04(0.00-3.01)	-3.12344	0.147271	7	20.3544	59.031
M01123	SLEEPWAKE	1.48(0.93-2.35)	0.39312	0.0961718	11	M01123	1.19(0.61-2.30)	0.172616	0.621761	11	M01123	1.26(0.56-2.82)	0.228158	0.580263	11	19.8261	50.0579
M01125	SLEEPWAKE	0.01(0.00-0.55)	-4.87153	0.0254248	17	M01125	2.11(0.00-40590.19)	0.746239	0.884109	17	M01125	0.03(0.00-18.68)	-3.35967	0.294917	17	18.7727	28.215
M01284	SLEEPWAKE	1.43(0.09-23.61)	0.357254	0.802836	20	M01284	2.19(0.00-101649.63)	0.782388	0.88812	20	M01284	0.62(0.01-27.81)	-0.477159	0.80573	20	19.0029	26.4829
M01299	SLEEPWAKE	0.06(0.00-1.00)	-2.89682	0.0503118	34	M01299	0.00(0.00-56.04)	-7.1457	0.219052	34	M01299	0.07(0.00-5.25)	-2.59382	0.231913	34	18.7727	57.1759
M01301	SLEEPWAKE	10.75(0.21-546.14)	2.37519	0.235911	25	M01301	0.07(0.00-18199118.42)	-2.71077	0.786923	25	M01301	7.43(0.03-2103.31)	2.00509	0.486404	25	19.7477	70.7386
M01302	SLEEPWAKE	9.37(0.06-1424.73)	2.23719	0.38283	22	M01302	0.00(0.00-20958.70)	-8.13063	0.388586	22	M01302	9.67(0.01-8826.14)	2.26888	0.514157	22	18.5926	30.5661
M01303	SLEEPWAKE	1.54(0.11-22.45)	0.429183	0.753783	17	M01303	172.50(0.01-4382509.20)	5.15041	0.335387	17	M01303	0.62(0.01-28.67)	-0.477147	0.807248	17	19.6679	37.8589
M01336	SLEEPWAKE	0.27(0.02-4.36)	-1.31298	0.355685	28	M01336	0.00(0.00-0.58)	-7.06433	0.0435153	28	M01336	0.46(0.01-31.41)	-0.78089	0.717346	28	19.4499	39.5743
M01356	SLEEPWAKE	0.34(0.02-5.39)	-1.07471	0.445111	16	M01356	3.52(0.02-624.36)	1.25948	0.64085	16	M01356	0.57(0.02-13.86)	-0.56131	0.730191	16	19.9457	32.3388
M01358	SLEEPWAKE	0.34(0.03-3.60)	-1.07448	0.371324	43	M01358	0.91(0.00-624.73)	-0.0947863	0.977448	43	M01358	0.51(0.02-15.55)	-0.668486	0.701044	43	19.7477	87.8667
M01359	SLEEPWAKE	0.85(0.04-16.89)	-0.160047	0.916349	20	M01359	0.00(0.00-79.12)	-6.60348	0.253607	20	M01359	6.53(0.10-427.86)	1.87691	0.37903	20	19.3547	32.8621
M01361	SLEEPWAKE	2.41(0.20-28.41)	0.880939	0.483799	19	M01361	6.53(0.01-5154.58)	1.87615	0.588676	19	M01361	2.33(0.09-62.11)	0.844569	0.614248	19	19.8247	29.82
M01365	SLEEPWAKE	0.20(0.02-1.61)	-1.61191	0.129964	23	M01365	0.17(0.00-8.88)	-1.76228	0.391276	23	M01365	0.13(0.01-2.67)	-2.02343	0.187	23	19.5583	28.1145
M01444	SLEEPWAKE	3.90(0.70-21.64)	1.36055	0.119716	16	M01444	375.44(4.01-35129.53)	5.9281	0.022673	16	M01444	2.68(0.22-32.24)	0.98591	0.437232	16	19.1875	31.632
M01493	SLEEPWAKE	7.88(0.24-261.68)	2.0648	0.247876	11	M01493	1.05(0.00-28916.92)	0.0504567	0.992492	11	M01493	4.60(0.04-573.38)	1.52608	0.53535	11	19.3547	27.6397
M01494	SLEEPWAKE	1.59(0.08-31.39)	0.465619	0.759486	23	M01494	1.76(0.01-287.12)	0.564888	0.830067	23	M01494	0.92(0.02-44.45)	-0.0783271	0.968378	23	19.4348	482.353
M01508	SLEEPWAKE	1.04(0.17-6.31)	0.0366582	0.968247	25	M01508	1.11(0.04-27.57)	0.101909	0.950996	25	M01508	3.95(0.31-49.97)	1.37378	0.288652	25	18.7725	40.5703
M01515	SLEEPWAKE	1.04(0.86-1.25)	0.0378448	0.693785	18	M01515	0.88(0.68-1.15)	-0.12252	0.368639	18	M01515	0.90(0.70-1.16)	-0.107565	0.404271	18	19.7973	28.452
M01558	SLEEPWAKE	0.39(0.03-4.70)	-0.95308	0.455228	35	M01558	0.02(0.00-6.41)	-4.19872	0.183455	35	M01558	0.02(0.00-0.86)	-3.86632	0.0411526	35	19.2564	257.702
M01561	SLEEPWAKE	1.01(0.07-15.47)	0.0116874	0.993298	11	M01561	0.22(0.00-399.33)	-1.51863	0.701027	11	M01561	3.36(0.12-91.97)	1.21317	0.472297	11	19.3547	27.2458
M01564	SLEEPWAKE	0.78(0.08-7.63)	-0.249501	0.830317	46	M01564	30.63(0.05-17773.99)	3.42196	0.297644	46	M01564	1.58(0.06-40.41)	0.455866	0.782927	46	18.621	53.4842
M01572	SLEEPWAKE	2.94(0.17-51.80)	1.07773	0.461677	17	M01572	66.95(0.01-761879.75)	4.20388	0.391578	17	M01572	6.56(0.13-323.36)	1.88065	0.344352	17	19.5583	27.1193
M01573	SLEEPWAKE	0.95(0.35-2.55)	-0.0557981	0.912185	13	M01573	2.72(0.17-43.35)	1.00075	0.493383	13	M01573	1.09(0.29-4.08)	0.0866103	0.897714	13	19.6621	24.2788
M01585	SLEEPWAKE	0.45(0.00-5.329000e+01)	-0.797988	0.743188	23	M01585	438405.62(0.00-1.233516e+42)	12.9909	0.764583	23	M01585	1.28(0.00-9.936600e+02)	0.245775	0.942301	23	19.257	29.0321
M01604	SLEEPWAKE	1.36(0.04-51.66)	0.310632	0.866947	22	M01604	21.20(0.01-42311.59)	3.05402	0.440086	22	M01604	5.20(0.06-436.14)	1.64857	0.465703	22	18.7727	418.931
M01605	SLEEPWAKE	0.58(0.26-1.32)	-0.5372	0.195644	11	M01605	0.34(0.08-1.38)	-1.08319	0.164502	11	M01605	0.43(0.13-1.37)	-0.84581	0.153004	11	19.6587	24.6468
M01638	SLEEPWAKE	0.28(0.02-3.49)	-1.25853	0.32568	21	M01638	0.28(0.00-1030.75)	-1.27546	0.764158	21	M01638	0.30(0.01-10.12)	-1.19129	0.505405	21	19.2781	26.9026
M01640	SLEEPWAKE	0.73(0.42-1.27)	-0.315525	0.261717	14	M01640	0.63(0.23-1.68)	-0.465505	0.372678	14	M01640	0.56(0.26-1.19)	-0.58366	0.130077	14	19.7182	26.0999
M01644	SLEEPWAKE	0.34(0.03-3.93)	-1.08338	0.386329	35	M01644	1.68(0.00-2163.60)	0.521292	0.887367	35	M01644	1.76(0.04-84.98)	0.562786	0.776166	35	19.0779	32.7349
M01645	SLEEPWAKE	1.12(0.15-8.50)	0.117669	0.909219	41	M01645	10.62(0.19-587.62)	2.36297	0.255495	41	M01645	3.46(0.15-79.27)	1.24263	0.436516	41	19.2571	30.8558
M01649	SLEEPWAKE	0.14(0.00-55.03)	-1.9508	0.521083	6	M01649	0.12(0.00-405.72)	-2.10219	0.638067	6	M01649	0.16(0.00-160.38)	-1.81164	0.606262	6	21.0012	45.5501
M01670	SLEEPWAKE	0.19(0.00-9.77)	-1.67764	0.406019	12	M01670	27.24(0.00-12460717.53)	3.30469	0.629954	12	M01670	0.33(0.00-47.73)	-1.10876	0.662202	12	19.5583	24.6243
M01712	SLEEPWAKE	0.46(0.05-4.31)	-0.770171	0.498754	13	M01712	0.35(0.00-61.45)	-1.06375	0.695134	13	M01712	0.32(0.02-6.69)	-1.13764	0.46294	13	19.0361	26.1291
M01769	SLEEPWAKE	0.49(0.04-6.01)	-0.71466	0.576567	40	M01769	0.06(0.00-15.81)	-2.80204	0.329742	40	M01769	0.78(0.02-31.34)	-0.24685	0.895729	40	18.7725	33.904
M01898	SLEEPWAKE	0.91(0.11-7.90)	-0.0890517	0.935474	34	M01898	1.13(0.01-87.58)	0.122321	0.956393	34	M01898	1.28(0.05-32.60)	0.249905	0.879631	34	19.2571	261.78
M02132	SLEEPWAKE	0.46(0.04-4.80)	-0.7752	0.516938	46	M02132	1.24(0.00-705.67)	0.217073	0.946817	46	M02132	0.22(0.01-6.66)	-1.51983	0.383156	46	18.7727	42.6216
M02137	SLEEPWAKE	1.09(0.42-2.84)	0.0871621	0.858472	17	M02137	0.78(0.15-3.96)	-0.253259	0.764852	17	M02137	0.94(0.30-2.96)	-0.0613854	0.916326	17	19.7737	760.709
M02342	SLEEPWAKE	0.52(0.10-2.58)	-0.65808	0.421611	16	M02342	1.00(0.05-21.35)	0.0039504	0.998015	16	M02342	0.48(0.06-4.13)	-0.740419	0.501512	16	19.3	26.0898
M02730	SLEEPWAKE	0.83(0.07-10.40)	-0.185969	0.88534	21	M02730	0.12(0.00-10.40)	-2.08647	0.367309	21	M02730	0.29(0.01-8.84)	-1.22445	0.480784	21	19.4347	77.6795
M02734	SLEEPWAKE	0.14(0.01-1.86)	-1.98049	0.13582	43	M02734	0.23(0.00-2845.75)	-1.48982	0.758724	43	M02734	0.06(0.00-2.12)	-2.75897	0.123254	43	19.2569	33.3732
M03127	SLEEPWAKE	0.31(0.04-2.32)	-1.16792	0.254638	23	M03127	0.02(0.00-4.49)	-3.97034	0.169769	23	M03127	0.13(0.01-2.45)	-2.04067	0.173431	23	19.6488	65.2676
M03141	SLEEPWAKE	2.61(0.22-30.29)	0.959083	0.44323	23	M03141	2.59(0.01-899.05)	0.951047	0.753158	23	M03141	1.96(0.09-44.64)	0.673586	0.672691	23	19.1792	79.9229
M03147	SLEEPWAKE	0.66(0.00-2761.56)	-0.414294	0.922417	3	M03147	0.00(0.00-8.91)	-13.6016	0.34039	3	M03147	0.67(0.00-1337.81)	-0.402123	0.917413	3	19.945	25.9068
M10642	SLEEPWAKE	1.58(0.16-15.86)	0.459904	0.695611	31	M10642	1.02(0.02-55.69)	0.0221695	0.991402	31	M10642	1.84(0.06-53.65)	0.609344	0.723296	31	20.227	26.5549
M11438	SLEEPWAKE	5.27(0.01-2077.80)	1.66114	0.585999	4	M11438	98.12(0.00-55332072.45)	4.58624	0.567283	4	M11438	22.45(0.01-35401.69)	3.1112	0.407585	4	19.0934	29.8179
M12017	SLEEPWAKE	5.67(0.51-62.71)	1.73549	0.156901	15	M12017	25.20(0.02-35528.91)	3.22693	0.398899	15	M12017	9.52(0.37-247.14)	2.25389	0.174867	15	18.7727	30.8558
M12035	SLEEPWAKE	3.06(0.23-41.44)	1.11749	0.400773	35	M12035	0.10(0.00-365.17)	-2.26372	0.590462	35	M12035	3.28(0.07-154.98)	1.18704	0.546287	35	18.7725	30.9327
M12067	SLEEPWAKE	0.96(0.04-25.46)	-0.0405374	0.980661	28	M12067	0.02(0.00-24.74)	-4.13022	0.280079	28	M12067	0.54(0.01-50.31)	-0.609573	0.791876	28	19.0946	34.6689
M12129	SLEEPWAKE	1.20(0.14-10.43)	0.180001	0.870529	23	M12129	3.38(0.01-883.71)	1.21925	0.671984	23	M12129	2.42(0.11-52.14)	0.882836	0.573136	23	19.5544	25.5906
M12261	SLEEPWAKE	1.31(0.59-2.87)	0.266423	0.508029	13	M12261	0.05(0.00-0.85)	-2.9434	0.0622946	13	M12261	1.79(0.60-5.40)	0.583255	0.299693	13	19.8826	30.566
M12593	SLEEPWAKE	0.10(0.00-4.93)	-2.31734	0.245633	25	M12593	5.41(0.00-353817.03)	1.68863	0.768003	25	M12593	0.32(0.00-80.96)	-1.14052	0.686282	25	19.2689	22.374
M12626	SLEEPWAKE	5.11(0.06-4.225800e+02)	1.63139	0.468918	9	M12626	136639.59(0.00-8.109946e+18)	11.8251	0.48863	9	M12626	4.01(0.02-1.056580e+03)	1.38761	0.625674	9	19.4197	23.0334
M12768	SLEEPWAKE	0.37(0.05-2.79)	-0.991603	0.335485	18	M12768	0.57(0.02-14.53)	-0.555848	0.740442	18	M12768	0.46(0.02-8.56)	-0.779831	0.601473	18	19.2571	72.2304
M12774	SLEEPWAKE	3.14(0.29-33.89)	1.14332	0.346358	32	M12774	2.78(0.01-720.39)	1.02356	0.72058	32	M12774	2.11(0.07-64.29)	0.746673	0.668417	32	19.0949	27.9312
M15122	SLEEPWAKE	3.54(0.43-29.36)	1.26307	0.242172	18	M15122	11.65(0.23-588.50)	2.45525	0.23761	18	M15122	4.35(0.21-89.68)	1.47037	0.340882	18	18.7727	106.473
M15140	SLEEPWAKE	1.76(0.24-13.20)	0.566979	0.580914	42	M15140	5.84(0.09-376.66)	1.76433	0.411536	42	M15140	2.80(0.14-54.41)	1.02979	0.496283	42	19.9402	23.3208
M15335	SLEEPWAKE	0.64(0.30-1.34)	-0.45001	0.233368	13	M15335	4.74(0.47-47.57)	1.55594	0.212894	13	M15335	0.83(0.30-2.30)	-0.189852	0.715744	13	19.1998	23.8637
M15365	SLEEPWAKE	2.19(0.08-57.07)	0.783612	0.637618	12	M15365	2.25(0.00-5208.93)	0.811531	0.841435	12	M15365	1.34(0.01-157.85)	0.295422	0.903307	12	18.9429	33.2228
M15488	SLEEPWAKE	0.01(0.00-1.38)	-4.23963	0.0686289	17	M15488	0.00(0.00-3398.87)	-7.25582	0.369988	17	M15488	0.00(0.00-2.36)	-5.64625	0.0888445	17	19.2571	293.186
M15500	SLEEPWAKE	0.07(0.01-0.49)	-2.67504	0.00731115	223	M15500	0.06(0.00-6.41)	-2.8913	0.234032	223	M15500	0.19(0.01-5.49)	-1.65469	0.334205	223	19.1354	29.152
M15506	SLEEPWAKE	1.61(0.02-113.64)	0.478314	0.825606	24	M15506	723.00(0.01-103343826.99)	6.58341	0.288781	24	M15506	7.93(0.02-3353.78)	2.07119	0.501985	24	18.0577	1305.96
M15630	SLEEPWAKE	1.00(0.49-2.06)	0.00112065	0.997572	25	M15630	0.90(0.31-2.62)	-0.100301	0.854793	25	M15630	0.94(0.40-2.21)	-0.0614215	0.887928	25	19.2196	30.6662
M15650	SLEEPWAKE	0.89(0.00-3504.19)	-0.115145	0.978247	8	M15650	0.00(0.00-1333192.75)	-16.3879	0.332704	8	M15650	0.04(0.00-2173.33)	-3.10305	0.572875	8	19.2571	67.8016
M15676	SLEEPWAKE	0.38(0.04-3.85)	-0.965465	0.413139	33	M15676	0.89(0.01-89.74)	-0.117785	0.960421	33	M15676	0.61(0.02-17.89)	-0.492905	0.774814	33	19.5897	25.0523
M15677	SLEEPWAKE	0.72(0.24-2.13)	-0.327677	0.553865	8	M15677	11.18(0.62-200.60)	2.41445	0.152268	8	M15677	1.35(0.31-5.96)	0.301182	0.69081	8	19.5821	45.3222
M15749	SLEEPWAKE	1.61(0.45-5.80)	0.476325	0.466459	16	M15749	8.40(0.91-77.82)	2.12872	0.0818697	16	M15749	2.57(0.41-16.27)	0.944234	0.315827	16	19.4666	23.8927
M15753	SLEEPWAKE	0.59(0.19-1.88)	-0.521853	0.374734	15	M15753	0.36(0.04-3.67)	-1.02492	0.403411	15	M15753	0.32(0.06-1.69)	-1.14116	0.17961	15	19.0779	27.2641
M15778	SLEEPWAKE	0.20(0.02-2.11)	-1.62316	0.179432	41	M15778	0.01(0.00-6.01)	-4.95592	0.158103	41	M15778	0.17(0.00-6.01)	-1.79777	0.326589	41	19.5427	22.5021
M15958	SLEEPWAKE	1.06(0.25-4.51)	0.0552501	0.940502	10	M15958	3.49(0.38-31.79)	1.25045	0.299361	10	M15958	1.96(0.34-11.50)	0.6745	0.454574	10	19.1038	25.8825
M15990	SLEEPWAKE	0.87(0.22-3.51)	-0.138419	0.845818	19	M15990	1.01(0.13-7.51)	0.00549341	0.995789	19	M15990	1.00(0.17-5.96)	-0.0040734	0.996439	19	19.8517	24.1891
M15996	SLEEPWAKE	1.30(0.04-44.61)	0.263301	0.883918	4	M15996	0.00(0.00-4.53)	-7.85555	0.241918	4	M15996	0.54(0.01-48.03)	-0.613542	0.788622	4	19.7651	21.9235
M16634	SLEEPWAKE	0.42(0.05-3.26)	-0.863157	0.407786	10	M16634	0.12(0.00-10.60)	-2.09549	0.383638	10	M16634	0.29(0.02-3.78)	-1.23758	0.344844	10	19.4147	24.2263
M16816	SLEEPWAKE	1.21(0.12-12.68)	0.190682	0.873594	14	M16816	8.97(0.14-555.37)	2.19337	0.31801	14	M16816	2.93(0.08-104.32)	1.07492	0.555375	14	19.5014	24.9929
M16818	SLEEPWAKE	1.24(0.13-11.44)	0.214795	0.849767	11	M16818	4.19(0.02-807.58)	1.43167	0.606787	11	M16818	1.59(0.09-27.48)	0.460649	0.751648	11	19.0945	28.4337
M16821	SLEEPWAKE	3.05(0.31-30.41)	1.11629	0.341136	21	M16821	49.35(0.20-12229.31)	3.89887	0.181737	21	M16821	3.18(0.18-54.91)	1.1558	0.426666	21	19.0038	47.6817
M16822	SLEEPWAKE	1.47(0.11-19.51)	0.382881	0.771821	20	M16822	0.00(0.00-3.73)	-9.57593	0.102037	20	M16822	1.09(0.04-33.13)	0.0859318	0.96066	20	19.5192	23.7275
M16823	SLEEPWAKE	0.78(0.44-1.35)	-0.254716	0.369521	11	M16823	1.06(0.37-3.03)	0.0594328	0.913972	11	M16823	0.86(0.41-1.78)	-0.153008	0.68197	11	18.1068	43.9373
M17799	SLEEPWAKE	0.98(0.80-1.19)	-0.0208317	0.835268	123	M17799	1.17(0.68-1.99)	0.153243	0.574167	123	M17799	1.09(0.81-1.46)	0.0842349	0.57524	123	19.5311	23.2601
M17805	SLEEPWAKE	0.10(0.00-2.40)	-2.28782	0.156515	9	M17805	0.00(0.00-90.58)	-5.94573	0.301674	9	M17805	0.08(0.00-4.33)	-2.46966	0.218552	9	19.531	45.1143
M17807	SLEEPWAKE	2.31(0.88-6.11)	0.838238	0.0907377	23	M17807	7.33(0.98-54.64)	1.99193	0.0654749	23	M17807	4.11(1.04-16.21)	1.41463	0.0431326	23	19.0779	27.2641
M17945	SLEEPWAKE	0.22(0.01-3.88)	-1.50746	0.301974	36	M17945	0.01(0.00-1.21)	-5.12064	0.0671706	36	M17945	0.01(0.00-0.50)	-4.47796	0.0204745	36	19.6859	25.91
M18254	SLEEPWAKE	1.13(0.39-3.26)	0.12569	0.815694	13	M18254	1.38(0.05-39.25)	0.324379	0.852747	13	M18254	1.04(0.23-4.67)	0.0415667	0.956648	13	19.5491	27.6527
M18281	SLEEPWAKE	1.06(0.80-1.41)	0.0582866	0.685488	13	M18281	0.77(0.45-1.32)	-0.25744	0.363071	13	M18281	0.95(0.62-1.43)	-0.0559452	0.792133	13	19.9986	27.0591
M18283	SLEEPWAKE	2.23(0.53-9.42)	0.803292	0.274009	10	M18283	3.69(0.05-285.06)	1.30522	0.572472	10	M18283	2.52(0.33-19.04)	0.924761	0.370001	10	19.6388	27.0438
M18335	SLEEPWAKE	1.49(0.47-4.71)	0.399545	0.495725	6	M18335	0.96(0.04-24.01)	-0.0399079	0.981775	6	M18335	1.75(0.38-7.99)	0.558464	0.471196	6	19.4196	50.0281
M18349	SLEEPWAKE	0.59(0.08-4.35)	-0.533994	0.601612	18	M18349	0.19(0.00-8.23)	-1.67496	0.398275	18	M18349	0.36(0.02-7.00)	-1.00875	0.503445	18	19.7133	25.2431
M18357	SLEEPWAKE	0.66(0.16-2.66)	-0.41927	0.556947	7	M18357	22.23(0.03-17966.45)	3.1016	0.405488	7	M18357	1.61(0.23-11.13)	0.479006	0.62669	7	19.4128	28.0201
M18369	SLEEPWAKE	0.77(0.07-8.64)	-0.257143	0.834591	37	M18369	1.98(0.01-407.33)	0.682312	0.803256	37	M18369	0.25(0.01-8.96)	-1.37359	0.450336	37	19.5835	23.9117
M18392	SLEEPWAKE	0.92(0.02-55.74)	-0.0812228	0.969042	4	M18392	0.00(0.00-10335429.07)	-14.9217	0.445945	4	M18392	0.28(0.01-9.11)	-1.26699	0.475056	4	19.822	27.5262
M18394	SLEEPWAKE	1.39(0.46-4.16)	0.325838	0.560993	14	M18394	0.23(0.02-2.29)	-1.44873	0.236004	14	M18394	0.84(0.19-3.75)	-0.170672	0.822684	14	19.8205	92.5505
M18467	SLEEPWAKE	1.38(0.23-8.38)	0.321318	0.727149	12	M18467	0.45(0.01-25.68)	-0.788206	0.709742	12	M18467	0.51(0.05-5.31)	-0.668789	0.57501	12	19.4008	32.3748
M18474	SLEEPWAKE	0.96(0.60-1.52)	-0.0419687	0.859054	13	M18474	1.05(0.51-2.15)	0.0489188	0.89583	13	M18474	0.72(0.41-1.28)	-0.326612	0.261948	13	20.051	23.8181
M18476	SLEEPWAKE	0.39(0.10-1.51)	-0.930119	0.174339	8	M18476	0.03(0.00-0.38)	-3.51491	0.0356634	8	M18476	0.19(0.03-1.16)	-1.66952	0.0718827	8	20.463	24.2665
M18477	SLEEPWAKE	1.33(0.63-2.80)	0.284157	0.454339	7	M18477	0.18(0.01-3.51)	-1.71461	0.309146	7	M18477	1.43(0.53-3.84)	0.355976	0.480827	7	19.4677	25.1297
M18494	SLEEPWAKE	1.06(0.40-2.79)	0.0558578	0.91009	13	M18494	0.85(0.15-4.73)	-0.156781	0.860686	13	M18494	0.66(0.20-2.21)	-0.414085	0.502024	13	19.7988	25.8785
M18497	SLEEPWAKE	0.75(0.35-1.62)	-0.286355	0.466939	16	M18497	0.57(0.15-2.19)	-0.563433	0.426054	16	M18497	0.81(0.28-2.28)	-0.216591	0.683198	16	19.2196	28.8143
M18929	SLEEPWAKE	0.49(0.02-11.12)	-0.716394	0.653237	13	M18929	0.75(0.00-1239.37)	-0.293152	0.939631	13	M18929	1.59(0.03-86.85)	0.465829	0.819372	13	19.9362	21.95
M19323	SLEEPWAKE	0.66(0.06-7.01)	-0.414293	0.730893	6	M19323	0.21(0.00-28.70)	-1.57454	0.565369	6	M19323	0.37(0.02-8.01)	-0.988602	0.52792	6	19.8201	27.3847
M19324	SLEEPWAKE	0.93(0.07-12.71)	-0.0698312	0.958213	7	M19324	6.48(0.06-725.55)	1.86944	0.472459	7	M19324	0.35(0.03-4.44)	-1.04818	0.418555	7	19.8712	28.1095
M19362	SLEEPWAKE	0.42(0.02-8.03)	-0.871669	0.563065	23	M19362	0.02(0.00-7.49)	-4.13531	0.201649	23	M19362	0.62(0.01-48.02)	-0.480388	0.828717	23	18.9792	30.2385
M19364	SLEEPWAKE	0.70(0.08-6.11)	-0.363492	0.743033	20	M19364	0.30(0.00-67.50)	-1.21411	0.666206	20	M19364	0.42(0.02-9.45)	-0.859365	0.587509	20	19.5578	26.1593
M19368	SLEEPWAKE	0.87(0.04-19.08)	-0.134218	0.931996	12	M19368	0.23(0.00-533.78)	-1.46422	0.718678	12	M19368	0.24(0.00-18.46)	-1.42578	0.51977	12	19.5102	24.9922
M19396	SLEEPWAKE	0.33(0.02-6.90)	-1.09502	0.478297	7	M19396	10.70(0.00-38171196.94)	2.37	0.770585	7	M19396	0.27(0.00-14.99)	-1.31665	0.521345	7	19.7449	25.2174
M19414	SLEEPWAKE	0.17(0.02-1.71)	-1.7659	0.132988	14	M19414	0.17(0.00-16.15)	-1.78596	0.45829	14	M19414	0.13(0.00-3.28)	-2.06242	0.21369	14	20.3627	25.5176
M19415	SLEEPWAKE	0.77(0.04-16.28)	-0.263316	0.86578	6	M19415	0.52(0.00-181.61)	-0.648306	0.838678	6	M19415	0.69(0.01-38.50)	-0.363961	0.858968	6	18.7727	53.7632
M19934	SLEEPWAKE	1.10(0.14-8.43)	0.0979867	0.924759	40	M19934	0.81(0.01-51.43)	-0.210672	0.921284	40	M19934	2.39(0.13-42.93)	0.869801	0.555214	40	18.9429	33.9042
M20489	SLEEPWAKE	2.88(0.21-39.93)	1.05669	0.431082	38	M20489	1.02(0.01-155.65)	0.0159123	0.995089	38	M20489	0.27(0.00-15.25)	-1.30355	0.52587	38	19.0949	190.797
M20675	SLEEPWAKE	0.94(0.20-4.36)	-0.0648506	0.934113	31	M20675	0.96(0.02-37.24)	-0.0446906	0.98108	31	M20675	1.05(0.12-9.31)	0.0456143	0.967368	31	19.2196	43.2441
M20699	SLEEPWAKE	0.88(0.21-3.74)	-0.124334	0.865894	25	M20699	1.16(0.11-12.21)	0.150723	0.901119	25	M20699	1.73(0.20-15.15)	0.547618	0.620891	25	19.2654	28.4367
M21044	SLEEPWAKE	0.61(0.07-5.03)	-0.499513	0.643452	17	M21044	0.20(0.00-27.22)	-1.60019	0.532118	17	M21044	0.30(0.02-5.43)	-1.19277	0.417846	17	19.2782	33.7412
M21047	SLEEPWAKE	0.50(0.02-14.13)	-0.691616	0.684859	18	M21047	7.52(0.00-2688047.78)	2.01815	0.761037	18	M21047	0.22(0.00-21.85)	-1.4919	0.522843	18	19.5927	30.9313
M21049	SLEEPWAKE	0.53(0.23-1.21)	-0.631791	0.131086	15	M21049	0.28(0.05-1.49)	-1.28366	0.159242	15	M21049	0.42(0.13-1.40)	-0.868854	0.157024	15	20.0779	26.116
M21127	SLEEPWAKE	0.53(0.04-7.55)	-0.630645	0.641259	13	M21127	0.24(0.00-1118.70)	-1.43119	0.746184	13	M21127	0.82(0.02-37.57)	-0.199255	0.918685	13	19.6102	23.9364
M21151	SLEEPWAKE	1.13(0.60-2.15)	0.124421	0.704526	10	M21151	2.14(0.62-7.34)	0.759023	0.262537	10	M21151	1.51(0.67-3.42)	0.413192	0.320949	10	20.0145	36.8131
M21184	SLEEPWAKE	0.56(0.15-2.18)	-0.573314	0.406169	16	M21184	10.19(0.04-2705.24)	2.32124	0.428665	16	M21184	0.72(0.11-4.83)	-0.326926	0.736254	16	19.4193	27.6514
M21188	SLEEPWAKE	3.38(0.40-28.53)	1.21874	0.262572	23	M21188	0.20(0.00-51.02)	-1.6213	0.573258	23	M21188	3.46(0.16-72.90)	1.24056	0.425108	23	18.8839	401.067
M21630	SLEEPWAKE	0.40(0.05-3.00)	-0.922123	0.370994	22	M21630	0.26(0.01-8.61)	-1.33136	0.462643	22	M21630	0.21(0.01-3.01)	-1.56568	0.250217	22	19.5573	76.218
M22030	SLEEPWAKE	0.39(0.03-4.50)	-0.942711	0.450204	19	M22030	1.10(0.00-1142.30)	0.0981061	0.978227	19	M22030	0.23(0.01-6.91)	-1.48861	0.393902	19	19.0864	23.3529
M22032	SLEEPWAKE	1.54(0.13-18.11)	0.434978	0.729092	16	M22032	0.23(0.00-55.50)	-1.47901	0.606096	16	M22032	3.38(0.19-59.82)	1.2171	0.406567	16	19.8999	41.0652
M22116	SLEEPWAKE	0.13(0.01-2.83)	-2.01967	0.195808	14	M22116	0.00(0.00-56.92)	-6.65402	0.246129	14	M22116	0.29(0.00-17.62)	-1.25023	0.551947	14	19.6054	88.9396
M22130	SLEEPWAKE	1.38(0.09-21.93)	0.322906	0.818952	19	M22130	38.23(0.02-61430.64)	3.64358	0.346907	19	M22130	1.12(0.04-34.09)	0.11537	0.947184	19	19.6023	69.4093
M22138	SLEEPWAKE	2.18(0.20-23.30)	0.777249	0.520564	7	M22138	915.64(1.29-650396.84)	6.81963	0.0973886	7	M22138	4.58(0.21-98.07)	1.52182	0.330295	7	19.7754	82.7668
M22175	SLEEPWAKE	0.20(0.02-2.35)	-1.61075	0.199927	6	M22175	0.27(0.00-999.38)	-1.32202	0.768598	6	M22175	0.10(0.01-1.26)	-2.32911	0.0748499	6	18.4843	42.2371
M22177	SLEEPWAKE	0.09(0.01-0.64)	-2.4587	0.0164773	58	M22177	0.26(0.00-112.70)	-1.35306	0.664265	58	M22177	0.06(0.00-1.14)	-2.81261	0.0612275	58	19.1997	24.6026
M22189	SLEEPWAKE	0.53(0.03-9.78)	-0.640638	0.667317	8	M22189	140.35(0.38-51766.41)	4.94416	0.152201	8	M22189	2.63(0.07-105.05)	0.966983	0.607261	8	19.0779	146.639
M22481	SLEEPWAKE	0.47(0.11-2.00)	-0.75074	0.307529	35	M22481	0.38(0.05-3.09)	-0.969975	0.371593	35	M22481	1.32(0.14-12.36)	0.277239	0.808084	35	19.2195	29.2319
M22548	SLEEPWAKE	1.70(0.09-32.48)	0.530767	0.724348	14	M22548	0.00(0.00-93.82)	-7.40258	0.247819	14	M22548	0.64(0.01-37.54)	-0.440814	0.831727	14	19.5576	25.7383
M22649	SLEEPWAKE	13.38(0.28-633.68)	2.59387	0.187541	13	M22649	4.14(0.00-1836199.71)	1.4214	0.834253	13	M22649	42.47(0.28-6472.91)	3.7489	0.143789	13	19.7977	22.2298
M22842	SLEEPWAKE	0.41(0.21-0.78)	-0.899526	0.00730939	9	M22842	0.84(0.25-2.90)	-0.169982	0.795052	9	M22842	0.49(0.20-1.18)	-0.721235	0.111862	9	19.4357	27.1587
M24074	SLEEPWAKE	0.59(0.06-5.52)	-0.534827	0.640406	20	M24074	0.14(0.00-27.78)	-1.96651	0.475684	20	M24074	0.54(0.02-15.25)	-0.625018	0.714558	20	19.0779	81.9807
M25459	SLEEPWAKE	0.38(0.08-1.82)	-0.970683	0.225804	30	M25459	0.70(0.08-6.15)	-0.363425	0.746237	30	M25459	0.49(0.06-4.11)	-0.716388	0.50995	30	19.2912	35.9887
M25599	SLEEPWAKE	0.63(0.09-4.35)	-0.456883	0.64213	21	M25599	5.61(0.09-360.74)	1.72438	0.42701	21	M25599	0.36(0.02-6.20)	-1.03303	0.478564	21	19.2571	25.5516
M27256	SLEEPWAKE	3.75(0.24-58.19)	1.32257	0.344316	36	M27256	173.18(0.05-581813.95)	5.15432	0.221931	36	M27256	33.47(0.53-2103.55)	3.51058	0.096575	36	19.9699	25.5677
M27273	SLEEPWAKE	3.64(0.15-87.32)	1.29264	0.425171	12	M27273	0.17(0.00-183.02)	-1.76547	0.630546	12	M27273	0.86(0.02-49.07)	-0.149464	0.942233	12	19.5142	159.437
M27278	SLEEPWAKE	0.47(0.04-5.37)	-0.752115	0.544467	22	M27278	0.02(0.00-5.54)	-3.88119	0.188885	22	M27278	1.05(0.04-27.29)	0.0452963	0.978281	22	19.573	44.5292
M27447	SLEEPWAKE	0.35(0.11-1.07)	-1.063	0.0649363	14	M27447	0.33(0.02-6.23)	-1.1031	0.475169	14	M27447	0.20(0.05-0.89)	-1.60778	0.0347481	14	19.2918	40.0999
M27513	SLEEPWAKE	0.44(0.10-1.91)	-0.81596	0.274246	21	M27513	0.39(0.04-3.69)	-0.939477	0.422351	21	M27513	0.28(0.03-2.34)	-1.2651	0.241125	21	20.0532	28.6774
M27531	SLEEPWAKE	0.57(0.25-1.30)	-0.563705	0.182913	17	M27531	2.79(0.79-9.87)	1.02743	0.13142	17	M27531	0.78(0.28-2.20)	-0.244771	0.642789	17	20.2886	24.9716
M27672	SLEEPWAKE	0.96(0.09-9.800000e+00)	-0.036296	0.975522	5	M27672	4.32(0.00-2.889314e+11)	1.46258	0.915709	5	M27672	0.73(0.04-1.186000e+01)	-0.315599	0.824465	5	19.4343	254.803
M27710	SLEEPWAKE	1.19(0.36-3.93)	0.174324	0.774867	16	M27710	0.21(0.03-1.70)	-1.56445	0.165749	16	M27710	0.41(0.10-1.60)	-0.900202	0.197878	16	19.5337	686.389
M27716	SLEEPWAKE	0.94(0.48-1.83)	-0.0632901	0.852109	11	M27716	0.76(0.23-2.53)	-0.268832	0.670528	11	M27716	0.93(0.43-2.03)	-0.0714741	0.857087	11	19.7721	105.034
M27718	SLEEPWAKE	0.36(0.05-2.63)	-1.01406	0.315438	8	M27718	0.01(0.00-0.48)	-4.53333	0.0580937	8	M27718	0.23(0.02-2.14)	-1.48904	0.19417	8	19.54	23.185
M27722	SLEEPWAKE	3.78(0.28-50.24)	1.33021	0.313457	7	M27722	0.03(0.00-2.81)	-3.58293	0.188624	7	M27722	3.27(0.11-97.18)	1.18534	0.493289	7	19.0125	27.9287
M27728	SLEEPWAKE	1.22(0.19-7.70)	0.199862	0.831517	32	M27728	2.48(0.09-66.56)	0.90665	0.593263	32	M27728	4.89(0.41-57.95)	1.58626	0.208736	32	19.477	24.9932
M27738	SLEEPWAKE	1.11(0.39-3.14)	0.102862	0.846614	18	M27738	0.72(0.16-3.22)	-0.332159	0.670695	18	M27738	0.66(0.15-2.97)	-0.4126	0.590379	18	19.2192	28.3093
M30805	SLEEPWAKE	0.31(0.07-1.43)	-1.18595	0.132029	16	M30805	0.79(0.09-7.34)	-0.229691	0.842449	16	M30805	0.56(0.09-3.65)	-0.576377	0.546033	16	19.5629	24.9931
M31453	SLEEPWAKE	0.42(0.07-2.68)	-0.872043	0.357761	19	M31453	1.00(0.05-18.42)	-0.00345897	0.998173	19	M31453	0.30(0.02-5.57)	-1.21457	0.416958	19	19.7523	22.5479
M31522	SLEEPWAKE	1.60(0.33-7.63)	0.468795	0.556604	4	M31522	9.69(0.05-2044.99)	2.27133	0.493006	4	M31522	0.65(0.09-4.70)	-0.430669	0.669527	4	19.4734	30.3522
M31536	SLEEPWAKE	1.09(0.84-1.42)	0.0846192	0.531118	26	M31536	1.46(0.98-2.18)	0.378625	0.0762369	26	M31536	1.35(0.91-2.01)	0.300911	0.136229	26	19.8783	21.989
M31548	SLEEPWAKE	0.57(0.16-1.99)	-0.557563	0.380368	13	M31548	0.06(0.00-2.66)	-2.87199	0.171652	13	M31548	0.46(0.09-2.30)	-0.772768	0.345473	13	19.5752	23.7591
M31555	SLEEPWAKE	0.62(0.13-3.04)	-0.481876	0.55348	12	M31555	4.93(0.43-56.90)	1.59507	0.230105	12	M31555	0.92(0.13-6.64)	-0.0885499	0.930211	12	19.5215	508.646
M31591	SLEEPWAKE	1.31(0.87-1.98)	0.272322	0.194047	21	M31591	1.09(0.64-1.85)	0.085661	0.755423	21	M31591	1.21(0.72-2.01)	0.186608	0.473285	21	19.8982	40.1551
M31787	SLEEPWAKE	1.54(0.59-4.06)	0.432224	0.381511	14	M31787	1.73(0.16-18.81)	0.547417	0.66105	14	M31787	1.47(0.54-4.01)	0.383132	0.455537	14	19.6988	51.7152
M32197	SLEEPWAKE	3.71(0.40-34.84)	1.31232	0.25051	23	M32197	3.21(0.02-646.34)	1.16564	0.671141	23	M32197	3.84(0.16-90.16)	1.34465	0.403818	23	19.0949	99.26
M32198	SLEEPWAKE	0.26(0.03-2.59)	-1.33016	0.253003	20	M32198	0.70(0.00-325.37)	-0.351454	0.911863	20	M32198	0.24(0.01-4.96)	-1.4339	0.354613	20	18.7727	122.264
M32315	SLEEPWAKE	1.13(0.11-11.16)	0.124183	0.915284	35	M32315	1.64(0.00-970.27)	0.493085	0.880602	35	M32315	4.86(0.19-123.35)	1.58092	0.338013	35	18.9291	21.7531
M32319	SLEEPWAKE	0.20(0.02-1.91)	-1.58565	0.163967	6	M32319	0.01(0.00-0.84)	-4.70369	0.111254	6	M32319	0.14(0.01-2.33)	-1.93445	0.172472	6
M32322	SLEEPWAKE	1.81(0.01-454.26)	0.595448	0.83265	2
M32328	SLEEPWAKE	1.22(0.30-5.05)	0.201095	0.780984	19	M32328	2.02(0.11-36.87)	0.702665	0.64144	19	M32328	1.24(0.17-9.27)	0.214496	0.834493	19	19.7052	453.695
M32338	SLEEPWAKE	1.46(0.29-7.34)	0.381723	0.642427	26	M32338	0.15(0.01-1.66)	-1.86662	0.136116	26	M32338	0.39(0.06-2.65)	-0.935256	0.337598	26	19.0044	686.615
M32339	SLEEPWAKE	0.31(0.03-3.73)	-1.15931	0.358594	39	M32339	182.86(0.02-2061252.86)	5.20872	0.280936	39	M32339	0.16(0.00-5.23)	-1.85846	0.299661	39	19.2571	59.3645
M32346	SLEEPWAKE	0.62(0.28-1.38)	-0.479508	0.242832	14	M32346	0.76(0.14-4.10)	-0.276256	0.753633	14	M32346	0.76(0.26-2.23)	-0.27766	0.614255	14	19.5249	34.9217
M32348	SLEEPWAKE	0.35(0.03-3.55)	-1.04792	0.374819	44	M32348	9.52(0.01-14719.80)	2.2529	0.550898	44	M32348	0.68(0.03-15.96)	-0.382439	0.812061	44	18.7727	67.5072
M32379	SLEEPWAKE	2.59(0.40-16.62)	0.95263	0.31498	11	M32379	1.92(0.02-150.96)	0.650523	0.776905	11	M32379	3.39(0.31-36.96)	1.2217	0.316007	11	20.0363	87.8619
M32388	SLEEPWAKE	9.67(0.92-101.21)	2.2686	0.0583267	7	M32388	134.40(0.01-1731109.29)	4.90085	0.356663	7	M32388	10.78(0.57-203.08)	2.37769	0.112437	7	19.7354	31.6283
M32393	SLEEPWAKE	0.17(0.01-3.58)	-1.78271	0.253333	15	M32393	0.90(0.00-192401.69)	-0.107961	0.986508	15	M32393	0.06(0.00-4.86)	-2.74209	0.213733	15	19.686	33.5342
M32405	SLEEPWAKE	1.51(0.39-5.92)	0.413388	0.552561	17	M32405	0.31(0.02-4.65)	-1.16303	0.411738	17	M32405	2.02(0.31-13.14)	0.702539	0.462284	17	19.3085	86.7603
M32412	SLEEPWAKE	1.91(0.88-4.13)	0.646213	0.100569	37	M32412	1.75(0.51-6.02)	0.557072	0.383527	37	M32412	1.85(0.69-4.98)	0.614923	0.223452	37
M32418	SLEEPWAKE	1.21(0.27-5.38)	0.192221	0.800342	15	M32418	0.25(0.01-4.31)	-1.38942	0.356698	15	M32418	0.53(0.06-4.36)	-0.643767	0.5512	15	19.1354	63.9826
M32425	SLEEPWAKE	1.74(0.56-5.40)	0.5553	0.33623	22	M32425	3.08(0.17-57.11)	1.12528	0.458818	22	M32425	1.37(0.30-6.29)	0.31698	0.682991	22	19.3547	56.2347
M32445	SLEEPWAKE	0.98(0.27-3.57)	-0.0167716	0.979657	14	M32445	0.07(0.00-2.41)	-2.60528	0.168384	14	M32445	0.55(0.09-3.23)	-0.598888	0.507249	14	19.5511	30.061
M32452	SLEEPWAKE	0.54(0.07-4.42)	-0.620953	0.563737	36	M32452	0.19(0.00-18.27)	-1.65221	0.482196	36	M32452	1.18(0.07-21.30)	0.162676	0.912328	36	19.5404	147.537
M32489	SLEEPWAKE	1.62(0.08-32.15)	0.480715	0.75265	37	M32489	7.89(0.00-117299.38)	2.0658	0.675986	37	M32489	1.04(0.02-49.78)	0.0350365	0.985852	37	19.2571	28.0431
M32492	SLEEPWAKE	5.08(0.86-30.11)	1.62562	0.0733535	45	M32492	4.16(0.17-103.72)	1.42551	0.38981	45	M32492	2.73(0.12-62.46)	1.00267	0.530341	45	18.7727	32.7349
M32497	SLEEPWAKE	0.62(0.20-1.89)	-0.479424	0.399238	27	M32497	0.75(0.15-3.66)	-0.290762	0.722536	27	M32497	1.23(0.28-5.39)	0.209013	0.78126	27	19.2498	273.749
M32504	SLEEPWAKE	0.58(0.09-3.56)	-0.547108	0.555155	11	M32504	1.13(0.02-79.17)	0.119548	0.957257	11	M32504	1.85(0.16-21.81)	0.614443	0.625573	11	19.3289	56.8793
M32518	SLEEPWAKE	1.18(0.06-24.95)	0.169479	0.913198	40	M32518	2.09(0.00-237422.49)	0.735207	0.902148	40	M32518	2.43(0.05-129.23)	0.887152	0.661752	40	19.4144	35.9902
M32549	SLEEPWAKE	0.28(0.08-0.97)	-1.27942	0.0442266	9	M32549	0.06(0.00-5.93)	-2.74497	0.273178	9	M32549	0.29(0.06-1.47)	-1.24815	0.134056	9	21.2099	56.1318
M32553	SLEEPWAKE	1.33(0.22-8.01)	0.281766	0.758794	17	M32553	9.33(0.04-1953.98)	2.2331	0.425637	17	M32553	0.57(0.08-4.09)	-0.569872	0.572282	17	19.6937	26.8788
M32557	SLEEPWAKE	1.44(0.39-5.37)	0.365507	0.585747	14	M32557	35.45(0.24-5251.60)	3.56825	0.187036	14	M32557	1.90(0.31-11.75)	0.644078	0.48793	14	19.7596	23.6922
M32560	SLEEPWAKE	0.78(0.37-1.67)	-0.242901	0.529982	12	M32560	0.78(0.21-2.89)	-0.243293	0.722005	12	M32560	0.60(0.23-1.57)	-0.504828	0.301208	12	19.5981	25.9781
M32564	SLEEPWAKE	2.37(1.03-5.47)	0.864146	0.0425837	19	M32564	4.50(0.57-35.32)	1.50383	0.170712	19	M32564	2.81(0.92-8.61)	1.03394	0.0701568	19	19.5013	50.9387
M32578	SLEEPWAKE	0.43(0.12-1.49)	-0.850958	0.181677	17	M32578	0.42(0.02-9.25)	-0.864315	0.591464	17	M32578	0.22(0.03-1.44)	-1.50191	0.114667	17	19.5507	104.209
M32586	SLEEPWAKE	0.91(0.33-2.50)	-0.095411	0.853204	10	M32586	0.99(0.14-6.77)	-0.0108205	0.99147	10	M32586	1.03(0.37-2.87)	0.0272649	0.95855	10	19.7817	426.106
M32587	SLEEPWAKE	10.89(1.44-82.33)	2.38768	0.0207057	13	M32587	834.25(1.10-630657.51)	6.72654	0.0721323	13	M32587	11.19(0.69-182.69)	2.41479	0.0901524	13	19.8376	66.1625
M32593	SLEEPWAKE	0.74(0.15-3.59)	-0.301143	0.70844	12	M32593	1.83(0.09-36.56)	0.606164	0.699727	12	M32593	0.77(0.09-6.51)	-0.256966	0.813133	12	19.5359	26.3949
M32616	SLEEPWAKE	0.56(0.20-1.60)	-0.577748	0.280445	12	M32616	3.27(0.02-709.68)	1.18384	0.675463	12	M32616	0.81(0.22-2.98)	-0.205005	0.756952	12	19.5084	23.5377
M32632	SLEEPWAKE	0.91(0.26-3.26)	-0.0902313	0.889356	28	M32632	0.46(0.06-3.39)	-0.771489	0.454615	28	M32632	0.66(0.11-4.01)	-0.417805	0.650155	28	19.5084	23.5377
M32634	SLEEPWAKE	3.38(0.34-33.07)	1.21684	0.295884	44	M32634	0.06(0.00-13.58)	-2.78478	0.317309	44	M32634	2.64(0.08-91.30)	0.971329	0.591011	44	19.2571	44.4286
M32635	SLEEPWAKE	0.47(0.07-3.40)	-0.753697	0.454975	13	M32635	8.62(0.05-1475.29)	2.15421	0.429044	13	M32635	3.30(0.25-42.75)	1.19277	0.361624	13	19.6069	157.998
M32644	SLEEPWAKE	1.56(0.12-20.93)	0.441654	0.739149	37	M32644	0.00(0.00-1.13)	-7.37157	0.0619538	37	M32644	1.01(0.03-33.07)	0.00995551	0.995537	37	19.5403	33.3735
M32651	SLEEPWAKE	0.63(0.08-4.98)	-0.467876	0.658202	26	M32651	0.17(0.00-86.13)	-1.76932	0.582637	26	M32651	0.75(0.04-13.69)	-0.285447	0.847124	26	19.492	31.1616
M32654	SLEEPWAKE	0.89(0.06-13.62)	-0.11541	0.93389	27	M32654	5.14(0.00-18952.11)	1.63636	0.699477	27	M32654	0.34(0.01-9.18)	-1.07048	0.523342	27	19.42	108.964
M32672	SLEEPWAKE	2.93(0.85-10.06)	1.07356	0.088347	18	M32672	0.41(0.02-9.58)	-0.892657	0.586572	18	M32672	1.56(0.31-7.99)	0.447789	0.59026	18	19.2919	107.9
M32675	SLEEPWAKE	0.40(0.01-17.78)	-0.907257	0.638522	23	M32675	0.51(0.00-25358.45)	-0.66526	0.905104	23	M32675	3.13(0.01-800.12)	1.14137	0.686536	23	19.4584	30.8784
M32691	SLEEPWAKE	0.89(0.17-4.51)	-0.119635	0.885314	16	M32691	0.47(0.01-29.13)	-0.756483	0.724837	16	M32691	0.79(0.13-4.67)	-0.240175	0.791503	16	19.4822	29.7435
M32698	SLEEPWAKE	0.80(0.04-14.35)	-0.222503	0.879895	17	M32698	0.00(0.00-9.58)	-5.51135	0.184775	17	M32698	0.43(0.01-24.62)	-0.849994	0.681078	17	19.3547	82.368
M32709	SLEEPWAKE	1.29(0.28-5.90)	0.253955	0.743602	28	M32709	1.55(0.09-27.96)	0.435413	0.770536	28	M32709	0.42(0.05-3.82)	-0.859656	0.443578	28	19.42	117.117
M32729	SLEEPWAKE	0.43(0.05-3.35)	-0.852295	0.417736	46	M32729	1.97(0.01-337.53)	0.678804	0.797073	46	M32729	0.32(0.01-7.45)	-1.1273	0.48107	46	19.0772	35.3603
M32735	SLEEPWAKE	0.36(0.13-1.03)	-1.01014	0.0574294	17	M32735	0.76(0.03-17.03)	-0.274552	0.864925	17	M32735	0.34(0.08-1.44)	-1.07823	0.142729	17	19.5888	54.5914
M32739	SLEEPWAKE	0.89(0.02-33.81)	-0.115066	0.950539	8	M32739	0.01(0.00-641.01)	-5.15169	0.418069	8	M32739	0.65(0.01-73.46)	-0.425129	0.859927	8	19.8987	24.6602
M32740	SLEEPWAKE	0.25(0.03-2.43)	-1.38341	0.232222	50	M32740	8.24(0.01-12064.19)	2.10892	0.573302	50	M32740	0.20(0.01-5.67)	-1.60768	0.345927	50	18.7726	72.2303
M32753	SLEEPWAKE	0.38(0.09-1.54)	-0.980618	0.172631	12	M32753	0.03(0.00-3.54)	-3.55282	0.178902	12	M32753	0.39(0.06-2.44)	-0.954433	0.311396	12	19.5535	64.2495
M32754	SLEEPWAKE	0.62(0.39-0.99)	-0.481289	0.0452535	15	M32754	0.73(0.36-1.45)	-0.321549	0.380723	15	M32754	0.54(0.27-1.10)	-0.607898	0.090229	15	19.5008	28.8353
M32755	SLEEPWAKE	0.57(0.14-2.37)	-0.55702	0.442241	24	M32755	4.83(0.29-81.83)	1.57576	0.286752	24	M32755	0.79(0.13-4.83)	-0.239291	0.795893	24	19.7242	27.7088
M32757	SLEEPWAKE	0.90(0.37-2.15)	-0.110092	0.805798	17	M32757	0.95(0.26-3.49)	-0.0464608	0.944893	17	M32757	0.97(0.32-2.94)	-0.0306245	0.956813	17	19.531	653.261
M32758	SLEEPWAKE	0.73(0.26-2.04)	-0.319117	0.545423	15	M32758	1.36(0.26-7.23)	0.30699	0.72452	15	M32758	0.91(0.28-2.93)	-0.0992855	0.868298	15	19.5305	516.459
M32759	SLEEPWAKE	0.80(0.30-2.19)	-0.217061	0.670202	18	M32759	1.13(0.23-5.52)	0.120941	0.883142	18	M32759	0.95(0.30-3.00)	-0.0525806	0.928713	18	19.6064	537.685
M32761	SLEEPWAKE	4.31(0.58-31.86)	1.46004	0.152744	12	M32761	7.27(0.06-936.71)	1.98426	0.441999	12	M32761	2.80(0.19-41.85)	1.02789	0.45661	12	19.6447	78.4275
M32762	SLEEPWAKE	0.70(0.32-1.50)	-0.360743	0.357164	15	M32762	1.61(0.13-19.20)	0.473711	0.714263	15	M32762	0.81(0.30-2.19)	-0.205968	0.68284	15	19.5826	45.19
M32769	SLEEPWAKE	1.13(0.18-7.26)	0.121942	0.897748	5	M32769	0.28(0.00-222.78)	-1.29045	0.730796	5	M32769	1.04(0.10-10.53)	0.041397	0.97202	5	19.6629	29.8865
M32786	SLEEPWAKE	0.46(0.18-1.20)	-0.768308	0.114543	19	M32786	0.02(0.00-1.80)	-3.69146	0.108946	19	M32786	0.80(0.19-3.31)	-0.227048	0.754503	19	19.6216	57.7889
M32787	SLEEPWAKE	4.09(0.63-26.66)	1.40738	0.141383	15	M32787	4.72(0.05-405.43)	1.55155	0.506685	15	M32787	2.20(0.19-25.45)	0.788433	0.527897	15	19.6297	51.654
M32795	SLEEPWAKE	1.03(0.33-3.24)	0.0265876	0.963865	13	M32795	1.12(0.17-7.40)	0.11743	0.904971	13	M32795	1.27(0.26-6.07)	0.237462	0.76639	13	19.9573	114.481
M32800	SLEEPWAKE	1.55(0.77-3.15)	0.440725	0.220681	11	M32800	1.32(0.51-3.43)	0.276538	0.584997	11	M32800	1.15(0.46-2.88)	0.136713	0.770773	11	19.6744	34.2312
M32802	SLEEPWAKE	1.42(0.21-9.65)	0.352955	0.717782	5	M32802	1.44(0.00-708.38)	0.363123	0.915859	5	M32802	1.36(0.13-14.44)	0.306903	0.799074	5	19.6367	24.4108
M32808	SLEEPWAKE	1.02(0.38-2.73)	0.0241747	0.961504	12	M32808	0.57(0.08-4.04)	-0.55556	0.589184	12	M32808	1.45(0.37-5.64)	0.371161	0.592225	12	20.376	137.94
M32814	SLEEPWAKE	19.62(0.76-509.66)	2.97678	0.0732308	14	M32814	0.00(0.00-567.77)	-9.60233	0.260706	14	M32814	3.17(0.04-267.46)	1.1543	0.609934	14	19.2194	26.9816
M32836	SLEEPWAKE	1.30(0.19-8.85)	0.262753	0.788258	6	M32836	166.88(0.05-587428.81)	5.11726	0.286696	6	M32836	2.15(0.21-22.11)	0.765186	0.519925	6	21.6682	49.5654
M32838	SLEEPWAKE	0.71(0.08-6.40)	-0.341255	0.760861	12	M32838	0.02(0.00-3.44)	-4.09344	0.1631	12	M32838	0.21(0.02-2.79)	-1.55603	0.237865	12	19.7732	30.8226
M32846	SLEEPWAKE	1.08(0.67-1.72)	0.0725081	0.761485	13	M32846	1.13(0.58-2.18)	0.120173	0.727451	13	M32846	1.10(0.64-1.89)	0.0965741	0.726817	13	19.5573	1431.87
M32847	SLEEPWAKE	1.01(0.36-2.81)	0.0107479	0.983571	14	M32847	0.99(0.19-5.17)	-0.00680955	0.993675	14	M32847	0.84(0.27-2.66)	-0.174179	0.766728	14	19.3286	643.129
M32854	SLEEPWAKE	0.84(0.29-2.41)	-0.178564	0.741286	7	M32854	0.39(0.05-3.32)	-0.930877	0.430812	7	M32854	0.76(0.21-2.76)	-0.270416	0.680473	7	19.4564	25.7169
M32855	SLEEPWAKE	1.23(0.35-4.32)	0.206759	0.747099	17	M32855	0.31(0.04-2.69)	-1.17636	0.303927	17	M32855	0.95(0.29-3.08)	-0.0491951	0.934629	17	19.4763	400.619
M32857	SLEEPWAKE	4.07(0.82-20.14)	1.40377	0.0852763	7	M32857	1.89(0.01-294.16)	0.635609	0.814903	7	M32857	2.58(0.34-19.47)	0.947061	0.35861	7	19.7908	23.2932
M32863	SLEEPWAKE	1.16(0.65-2.07)	0.151915	0.604915	13	M32863	2.17(0.68-6.92)	0.776001	0.215978	13	M32863	1.46(0.62-3.46)	0.378811	0.389088	13	19.6839	24.8833
M32867	SLEEPWAKE	0.90(0.00-279.24)	-0.106917	0.970872	21	M32867	0.00(0.00-47742782.00)	-6.79362	0.592738	21	M32867	0.15(0.00-224.89)	-1.9221	0.607658	21	18.5511	47.0076
M32869	SLEEPWAKE	1.01(0.24-4.26)	0.00609807	0.993391	17	M32869	0.05(0.00-69.31)	-3.10009	0.420673	17	M32869	0.58(0.08-4.32)	-0.547334	0.593827	17	19.393	25.1381
M32910	SLEEPWAKE	0.24(0.04-1.39)	-1.43805	0.111367	49	M32910	0.36(0.01-8.77)	-1.02844	0.531732	49	M32910	0.19(0.01-3.09)	-1.63904	0.245764	49	18.7727	817.065
M32980	SLEEPWAKE	0.35(0.05-2.63)	-1.06045	0.305718	11	M32980	0.05(0.00-7.49)	-3.01691	0.269915	11	M32980	0.23(0.02-3.09)	-1.48316	0.265529	11	19.7962	104.132
M33009	SLEEPWAKE	1.70(0.30-9.72)	0.532743	0.548838	6	M33009	14.92(0.08-2866.58)	2.70289	0.370673	6	M33009	1.02(0.11-9.69)	0.0219334	0.984748	6	20.225	23.0474
M33084	SLEEPWAKE	0.90(0.21-3.80)	-0.101635	0.889703	10	M33084	0.74(0.03-17.38)	-0.294994	0.858955	10	M33084	0.69(0.12-3.83)	-0.374394	0.669281	10	19.5385	54.1935
M33131	SLEEPWAKE	0.15(0.03-0.75)	-1.9144	0.020896	13	M33131	6.30(0.01-3961.56)	1.84101	0.586695	13	M33131	0.09(0.01-0.62)	-2.43615	0.0147793	13	19.346	55.1091
M33132	SLEEPWAKE	0.51(0.02-12.33)	-0.667113	0.68085	30	M33132	0.05(0.00-72.57)	-3.00447	0.425961	30	M33132	1.19(0.01-182.03)	0.171043	0.946894	30	18.7727	296.975
M33137	SLEEPWAKE	0.63(0.33-1.19)	-0.46595	0.152623	15	M33137	1.03(0.14-7.80)	0.0330601	0.97491	15	M33137	0.53(0.22-1.24)	-0.642146	0.142938	15	19.8515	93.7284
M33138	SLEEPWAKE	0.46(0.14-1.53)	-0.780733	0.204029	15	M33138	1.35(0.17-10.57)	0.301566	0.778283	15	M33138	0.88(0.21-3.66)	-0.122538	0.865762	15	19.6994	516.586
M33140	SLEEPWAKE	0.61(0.06-6.07)	-0.494665	0.673041	12	M33140	17.83(0.03-12253.54)	2.88099	0.407627	12	M33140	0.33(0.02-6.70)	-1.1238	0.466726	12	19.3547	26.9819
M33144	SLEEPWAKE	1.28(0.53-3.07)	0.247785	0.578193	8	M33144	0.55(0.08-3.59)	-0.599808	0.554172	8	M33144	0.95(0.33-2.70)	-0.0528256	0.921243	8	19.5527	172.397
M33150	SLEEPWAKE	1.11(0.62-1.98)	0.106099	0.71874	10	M33150	1.42(0.62-3.25)	0.352776	0.426863	10	M33150	1.22(0.67-2.25)	0.20177	0.516053	10	19.5981	25.7677
M33163	SLEEPWAKE	0.13(0.01-1.24)	-2.02787	0.0765341	19	M33163	2.19(0.01-545.22)	0.785093	0.783639	19	M33163	0.05(0.00-1.09)	-2.93245	0.0565297	19	19.7179	28.8432
M33165	SLEEPWAKE	0.45(0.11-1.93)	-0.788734	0.285459	13	M33165	0.12(0.01-2.41)	-2.09405	0.194703	13	M33165	0.33(0.05-2.15)	-1.11439	0.244936	13	20.0405	68.7436
M33173	SLEEPWAKE	0.98(0.92-1.05)	-0.0169062	0.63095	48	M33173	0.91(0.79-1.04)	-0.0949812	0.184736	48	M33173	0.97(0.87-1.10)	-0.0263015	0.660966	48	19.0219	61.1158
M33178	SLEEPWAKE	0.98(0.93-1.04)	-0.0166032	0.530487	477	M33178	1.03(0.89-1.20)	0.0295333	0.699274	477	M33178	1.03(0.95-1.12)	0.0327808	0.434077	477	17.9923	40.2123
M33188	SLEEPWAKE	1.07(0.28-4.06)	0.0660932	0.922679	3	M33188	0.78(0.08-8.14)	-0.242257	0.872479	3	M33188	0.98(0.22-4.31)	-0.0178197	0.98115	3	20.0171	22.5105
M33190	SLEEPWAKE	1.07(0.64-1.79)	0.0720907	0.782337	21	M33190	1.53(0.42-5.56)	0.425225	0.525864	21	M33190	1.41(0.66-3.02)	0.344871	0.37484	21	19.6437	25.1716
M33192	SLEEPWAKE	0.69(0.34-1.38)	-0.376603	0.289676	13	M33192	0.97(0.16-6.01)	-0.0254146	0.978639	13	M33192	0.66(0.26-1.66)	-0.420569	0.373476	13	19.5068	24.8883
M33194	SLEEPWAKE	1.40(0.78-2.52)	0.33805	0.25977	13	M33194	1.67(0.42-6.68)	0.512079	0.484483	13	M33194	1.51(0.71-3.22)	0.413689	0.284228	13	19.6387	23.8391
M33195	SLEEPWAKE	1.15(0.52-2.54)	0.136556	0.735964	7	M33195	2.52(0.75-8.51)	0.923603	0.197273	7	M33195	1.46(0.56-3.80)	0.376429	0.441478	7	20.1317	23.9459
M33197	SLEEPWAKE	0.56(0.27-1.17)	-0.579549	0.121731	9	M33197	0.47(0.14-1.57)	-0.746089	0.260651	9	M33197	0.53(0.21-1.33)	-0.638518	0.176256	9	20.4653	23.524
M33203	SLEEPWAKE	1.14(0.67-1.95)	0.133509	0.624408	16	M33203	1.46(0.46-4.62)	0.380747	0.527108	16	M33203	0.97(0.50-1.90)	-0.0290526	0.932222	16	19.5661	33.495
M33204	SLEEPWAKE	0.90(0.05-15.67)	-0.106283	0.941893	13	M33204	0.01(0.00-29.67)	-4.37211	0.293176	13	M33204	0.96(0.03-31.65)	-0.0359095	0.983913	13	19.4745	22.7184
M33221	SLEEPWAKE	3.89(0.97-15.55)	1.35904	0.0544093	18	M33221	11.66(0.51-264.09)	2.45634	0.14235	18	M33221	4.58(0.57-36.49)	1.52154	0.150755	18	19.5692	25.2071
M33228	SLEEPWAKE	0.22(0.04-1.19)	-1.50824	0.0785952	21	M33228	0.56(0.02-13.83)	-0.578105	0.727552	21	M33228	0.32(0.03-3.37)	-1.14934	0.340944	21	18.8722	431.594
M33230	SLEEPWAKE	1.39(0.09-22.51)	0.32583	0.818836	14	M33230	12.14(0.00-133294.57)	2.49626	0.608564	14	M33230	2.76(0.07-109.79)	1.01342	0.589883	14	18.9795	40.5925
M33250	SLEEPWAKE	1.23(0.53-2.83)	0.203754	0.632973	18	M33250	1.80(0.40-8.03)	0.589174	0.45076	18	M33250	1.61(0.55-4.68)	0.474102	0.384912	18	19.831	210.409
M33353	SLEEPWAKE	1.16(0.69-1.93)	0.146964	0.574142	20	M33353	1.16(0.43-3.12)	0.147541	0.773509	20	M33353	1.04(0.49-2.18)	0.0367636	0.922461	20	19.5044	27.4635
M33359	SLEEPWAKE	1.06(0.55-2.05)	0.056968	0.866309	9	M33359	0.98(0.37-2.60)	-0.0161805	0.974901	9	M33359	0.98(0.40-2.39)	-0.0185525	0.967353	9	19.5662	30.9297
M33363	SLEEPWAKE	0.17(0.01-3.79)	-1.79069	0.260945	8	M33363	0.13(0.00-193.76)	-2.05624	0.601944	8	M33363	0.16(0.01-3.27)	-1.8383	0.233495	8	19.9118	26.2051
M33364	SLEEPWAKE	0.26(0.01-5.38)	-1.35092	0.382899	10	M33364	0.39(0.00-1321.39)	-0.94736	0.825152	10	M33364	0.06(0.00-2.09)	-2.8585	0.119337	10	19.777	23.7301
M33380	SLEEPWAKE	0.90(0.07-11.56)	-0.0998755	0.938741	39	M33380	0.24(0.00-254.84)	-1.42164	0.691298	39	M33380	1.17(0.03-49.66)	0.153563	0.936056	39	19.0948	28.6459
M33384	SLEEPWAKE	0.73(0.53-1.00)	-0.315844	0.0525928	12	M33384	0.58(0.33-1.01)	-0.552265	0.0847534	12	M33384	0.71(0.46-1.11)	-0.337562	0.137702	12	19.6761	25.6182
M33389	SLEEPWAKE	3.08(0.31-3.042000e+01)	1.12335	0.336661	55	M33389	19769.31(0.09-4.574668e+09)	9.89189	0.12245	55	M33389	5.37(0.21-1.352200e+02)	1.68158	0.306841	55	18.6209	45.3726
M33390	SLEEPWAKE	0.85(0.39-1.84)	-0.161955	0.681258	15	M33390	0.92(0.20-4.19)	-0.0825247	0.916614	15	M33390	0.81(0.25-2.59)	-0.211297	0.721814	15	19.5513	28.1381
M33391	SLEEPWAKE	1.18(0.90-1.56)	0.16923	0.225003	16	M33391	1.34(0.86-2.08)	0.293148	0.212116	16	M33391	1.10(0.73-1.64)	0.0927604	0.650327	16	19.5061	31.0895
M33408	SLEEPWAKE	0.90(0.34-2.40)	-0.101491	0.838634	14	M33408	1.95(0.28-13.48)	0.666522	0.512288	14	M33408	1.23(0.33-4.55)	0.203459	0.761244	14	19.6022	26.9057
M33415	SLEEPWAKE	0.93(0.45-1.92)	-0.073091	0.843772	17	M33415	0.73(0.24-2.23)	-0.30933	0.593033	17	M33415	0.76(0.28-2.04)	-0.273142	0.587149	17	19.5579	499.082
M33420	SLEEPWAKE	0.34(0.10-1.16)	-1.07118	0.0841635	13	M33420	1.51(0.13-17.84)	0.409666	0.751376	13	M33420	0.32(0.05-1.84)	-1.15079	0.19986	13	19.5174	26.8002
M33422	SLEEPWAKE	0.38(0.03-4.72)	-0.96133	0.453314	38	M33422	0.64(0.00-105.83)	-0.453379	0.863058	38	M33422	0.08(0.00-2.99)	-2.53682	0.171197	38	18.7726	34.0185
M33423	SLEEPWAKE	0.98(0.95-1.02)	-0.0161084	0.409207	58	M33423	0.98(0.91-1.05)	-0.0207973	0.58444	58	M33423	0.97(0.92-1.03)	-0.0260911	0.370835	58	18.9084	49.6595
M33441	SLEEPWAKE	0.41(0.08-2.13)	-0.893681	0.287758	12	M33441	0.21(0.01-7.95)	-1.54592	0.422095	12	M33441	0.17(0.02-1.41)	-1.77597	0.100791	12	20.7593	217.503
M33442	SLEEPWAKE	0.06(0.00-1.99)	-2.78567	0.115998	28	M33442	0.01(0.00-40.35)	-5.11653	0.265592	28	M33442	0.08(0.00-9.82)	-2.56453	0.299879	28	19.2571	27.2642
M33443	SLEEPWAKE	0.35(0.02-6.71)	-1.06088	0.483146	10	M33443	0.01(0.00-195.77)	-5.03675	0.366505	10	M33443	0.30(0.01-12.73)	-1.212	0.527061	10	19.6913	22.3592
M33447	SLEEPWAKE	0.21(0.01-4.20)	-1.55667	0.307784	10	M33447	0.01(0.00-19.19)	-4.45942	0.272296	10	M33447	1.21(0.04-40.43)	0.192084	0.91452	10	19.3547	58.4428
M33453	SLEEPWAKE	0.36(0.07-1.70)	-1.03296	0.194617	17	M33453	0.86(0.04-20.25)	-0.146352	0.928747	17	M33453	0.24(0.02-2.74)	-1.40701	0.253744	17	19.4569	30.1237
M33477	SLEEPWAKE	0.15(0.01-1.64)	-1.87696	0.121095	47	M33477	0.35(0.00-13928.20)	-1.04411	0.847578	47	M33477	1.69(0.04-66.19)	0.526495	0.778336	47	18.9795	54.5807
M33488	SLEEPWAKE	2.66(0.82-8.56)	0.976985	0.101848	17	M33488	2.14(0.16-29.07)	0.760414	0.576305	17	M33488	2.60(0.53-12.71)	0.954187	0.238988	17	19.4839	29.0758
M33507	SLEEPWAKE	1.02(0.63-1.66)	0.0237132	0.923064	33	M33507	1.08(0.58-2.02)	0.0779215	0.808272	33	M33507	1.04(0.60-1.80)	0.0359719	0.897958	33	18.1559	2912.93
M33508	SLEEPWAKE	1.49(0.71-3.10)	0.397275	0.289611	13	M33508	1.72(0.45-6.55)	0.542084	0.443811	13	M33508	1.08(0.39-2.97)	0.0773713	0.880603	13	19.7881	226.604
M33509	SLEEPWAKE	0.18(0.02-2.25)	-1.68968	0.185018	9	M33509	5.29(0.00-14449.39)	1.66496	0.6924	9	M33509	0.08(0.00-1.69)	-2.58823	0.103388	9	19.3545	33.9626
M33510	SLEEPWAKE	0.87(0.19-4.01)	-0.138658	0.85888	24	M33510	2.17(0.17-27.24)	0.773029	0.555619	24	M33510	1.68(0.18-15.97)	0.520712	0.650118	24	19.6718	48.4497
M33515	SLEEPWAKE	0.65(0.06-6.95)	-0.428147	0.722867	44	M33515	0.00(0.00-7.59)	-7.87104	0.126572	44	M33515	0.47(0.02-13.06)	-0.757524	0.655398	44	18.9793	44.4319
M33531	SLEEPWAKE	0.40(0.09-1.74)	-0.917461	0.220949	10	M33531	1.29(0.02-68.97)	0.257488	0.902133	10	M33531	0.37(0.06-2.48)	-0.990568	0.306967	10	19.2332	22.777
M33587	SLEEPWAKE	0.50(0.06-4.16)	-0.68777	0.523443	12	M33587	0.21(0.00-65.83)	-1.54188	0.609344	12	M33587	0.26(0.01-5.25)	-1.35981	0.377248	12	19.545	27.3877
M33609	SLEEPWAKE	0.85(0.61-1.19)	-0.157886	0.348109	19	M33609	1.07(0.63-1.81)	0.0646532	0.813782	19	M33609	0.79(0.51-1.24)	-0.231243	0.305986	19	19.4797	31.8941
M33610	SLEEPWAKE	0.93(0.70-1.23)	-0.0727204	0.610542	29	M33610	0.73(0.48-1.10)	-0.312726	0.148444	29	M33610	0.69(0.48-0.98)	-0.374513	0.0392966	29	19.3091	32.509
M33627	SLEEPWAKE	0.89(0.08-10.37)	-0.111336	0.929031	10	M33627	0.56(0.00-3186.59)	-0.575526	0.899373	10	M33627	1.45(0.05-38.30)	0.369006	0.825286	10	19.9076	23.0701
M33633	SLEEPWAKE	2.21(0.63-7.78)	0.792497	0.217408	11	M33633	3.50(0.30-41.00)	1.25355	0.343995	11	M33633	2.51(0.45-13.98)	0.918379	0.295126	11	19.8479	25.718
M33637	SLEEPWAKE	0.75(0.18-3.10)	-0.281099	0.696785	10	M33637	0.38(0.03-5.25)	-0.977604	0.487881	10	M33637	0.37(0.06-2.20)	-1.00461	0.271948	10	19.4854	22.2098
M33638	SLEEPWAKE	0.69(0.12-3.93)	-0.370055	0.676736	10	M33638	0.10(0.00-2.92)	-2.31526	0.217253	10	M33638	0.64(0.06-6.90)	-0.449752	0.711186	10	19.5799	23.4456
M33652	SLEEPWAKE	0.50(0.12-2.15)	-0.690442	0.352582	9	M33652	0.61(0.04-9.78)	-0.486755	0.740396	9	M33652	0.64(0.09-4.47)	-0.439059	0.656621	9	19.5842	27.977
M33653	SLEEPWAKE	1.25(0.23-6.64)	0.219708	0.796877	13	M33653	1.43(0.03-74.12)	0.359452	0.861551	13	M33653	1.65(0.24-11.57)	0.502898	0.612473	13	19.4875	26.5822
M33658	SLEEPWAKE	0.18(0.05-0.71)	-1.71468	0.014041	8	M33658	0.11(0.00-9.99)	-2.16699	0.378571	8	M33658	0.21(0.03-1.31)	-1.54472	0.0946992	8	19.7551	27.3122
M33666	SLEEPWAKE	0.57(0.07-4.77)	-0.558985	0.605687	22	M33666	3.45(0.00-2401.28)	1.23898	0.714507	22	M33666	3.13(0.14-68.86)	1.14069	0.469537	22	19.1345	99.1368
M33675	SLEEPWAKE	0.91(0.16-5.04)	-0.0983433	0.910527	8	M33675	0.15(0.00-95.43)	-1.91327	0.583367	8	M33675	0.58(0.06-5.76)	-0.544563	0.642055	8	19.5238	25.4853
M33683	SLEEPWAKE	0.87(0.44-1.73)	-0.136174	0.696421	11	M33683	0.70(0.20-2.41)	-0.357893	0.58436	11	M33683	0.61(0.28-1.32)	-0.496069	0.20896	11	19.5377	27.2081
M33751	SLEEPWAKE	0.91(0.76-1.10)	-0.0899459	0.344525	28	M33751	0.87(0.68-1.12)	-0.136753	0.287192	28	M33751	0.93(0.72-1.20)	-0.0748785	0.562611	28	19.2244	28.3299
M33782	SLEEPWAKE	1.47(0.76-2.85)	0.387002	0.25028	14	M33782	3.54(1.30-9.63)	1.26402	0.0291784	14	M33782	3.03(1.25-7.35)	1.10812	0.014294	14	19.9165	25.9066
M33801	SLEEPWAKE	5.84(1.40-24.41)	1.76445	0.0156327	7	M33801	18.64(0.29-1204.23)	2.92538	0.227377	7	M33801	7.65(1.27-45.97)	2.03448	0.0261877	7	19.6468	84.5442
M33821	SLEEPWAKE	1.63(0.26-10.32)	0.486285	0.605953	20	M33821	10.31(0.06-1662.68)	2.33269	0.380317	20	M33821	3.01(0.24-37.76)	1.10066	0.393945	20	19.3547	78.9909
M33822	SLEEPWAKE	1.42(0.09-21.88)	0.350823	0.801472	8	M33822	0.05(0.00-196.44)	-2.96738	0.507141	8	M33822	1.29(0.04-42.47)	0.25389	0.886772	8	19.9553	23.7062
M33833	SLEEPWAKE	1.20(0.21-7.01)	0.185173	0.836761	8	M33833	0.35(0.00-147.59)	-1.06232	0.742744	8	M33833	0.68(0.06-7.53)	-0.383941	0.754079	8	19.5892	24.856
M33835	SLEEPWAKE	1.08(0.45-2.59)	0.0780173	0.861103	9	M33835	0.72(0.07-7.53)	-0.322716	0.794838	9	M33835	0.97(0.29-3.22)	-0.0300626	0.960788	9	19.8904	27.607
M33864	SLEEPWAKE	0.69(0.22-2.17)	-0.367909	0.528277	9	M33864	4.70(0.66-33.42)	1.54719	0.166127	9	M33864	0.97(0.23-4.15)	-0.0272025	0.970683	9	19.6325	22.8623
M33871	SLEEPWAKE	1.05(0.10-10.94)	0.0504338	0.966339	13	M33871	24.12(0.26-2220.21)	3.18295	0.195143	13	M33871	3.31(0.22-49.09)	1.19824	0.383597	13	19.5685	33.6297
M33877	SLEEPWAKE	0.99(0.79-1.25)	-0.00702109	0.9529	29	M33877	1.05(0.70-1.57)	0.0445645	0.831568	29	M33877	0.91(0.63-1.32)	-0.0911451	0.626086	29	19.3462	32.6479
M33883	SLEEPWAKE	1.01(0.54-1.89)	0.00877522	0.978231	14	M33883	2.78(0.42-18.29)	1.02305	0.307945	14	M33883	1.16(0.48-2.80)	0.145916	0.746232	14	19.4258	100.458
M33884	SLEEPWAKE	0.37(0.10-1.40)	-0.997249	0.143243	12	M33884	0.32(0.03-4.00)	-1.12788	0.399818	12	M33884	0.49(0.08-3.13)	-0.712688	0.45139	12	19.502	110.989
M33885	SLEEPWAKE	1.25(0.55-2.86)	0.225249	0.592889	12	M33885	0.86(0.15-5.06)	-0.148354	0.872789	12	M33885	1.22(0.41-3.67)	0.198111	0.724502	12	19.6254	25.3997
M33892	SLEEPWAKE	2.47(0.60-10.23)	0.903803	0.212649	30	M33892	0.61(0.07-5.67)	-0.487541	0.670516	30	M33892	0.92(0.10-8.19)	-0.0852881	0.939099	30	19.4336	28.5577
M33901	SLEEPWAKE	0.98(0.38-2.56)	-0.0193925	0.968383	21	M33901	0.42(0.08-2.32)	-0.865656	0.332536	21	M33901	1.18(0.29-4.76)	0.163117	0.818928	21	19.6254	192.55
M33910	SLEEPWAKE	0.74(0.16-3.35)	-0.307095	0.691442	12	M33910	0.19(0.01-2.43)	-1.67319	0.229442	12	M33910	0.52(0.06-4.82)	-0.660884	0.56209	12	19.723	25.1836
M33935	SLEEPWAKE	0.61(0.18-2.05)	-0.491825	0.424698	11	M33935	0.16(0.01-2.39)	-1.81076	0.218445	11	M33935	0.69(0.17-2.81)	-0.374838	0.601361	11	19.9162	25.7881
M33936	SLEEPWAKE	1.81(0.46-7.10)	0.591003	0.397321	17	M33936	0.63(0.05-7.44)	-0.467173	0.716465	17	M33936	1.80(0.25-13.18)	0.586203	0.564154	17	19.6936	347.728
M33937	SLEEPWAKE	1.39(0.22-8.82)	0.329593	0.726562	14	M33937	0.11(0.00-26.56)	-2.19304	0.44743	14	M33937	1.51(0.16-13.78)	0.410412	0.716193	14	20.2444	129.039
M33939	SLEEPWAKE	0.75(0.02-24.64)	-0.283002	0.873624	13	M33939	0.02(0.00-510.24)	-3.98076	0.461079	13	M33939	0.30(0.00-26.85)	-1.21331	0.597465	13	19.3078	24.4077
M33941	SLEEPWAKE	0.56(0.15-2.08)	-0.576681	0.387422	15	M33941	0.14(0.01-1.69)	-1.95778	0.146241	15	M33941	0.20(0.03-1.23)	-1.63252	0.0825705	15	19.4491	188.508
M33955	SLEEPWAKE	0.28(0.01-6.52)	-1.27026	0.428567	33	M33955	0.00(0.00-0.77)	-9.73157	0.052697	33	M33955	0.29(0.00-25.72)	-1.23291	0.589624	33	19.42	28.4367
M33957	SLEEPWAKE	19.42(1.82-207.08)	2.9661	0.0140464	10	M33957	0.07(0.00-414.14)	-2.6286	0.568108	10	M33957	50.50(2.02-1263.10)	3.92199	0.0169499	10	19.49	24.801
M33960	SLEEPWAKE	0.37(0.03-4.84)	-0.994449	0.448606	15	M33960	0.02(0.00-6.86)	-3.86581	0.213442	15	M33960	1.05(0.03-33.95)	0.0510509	0.977021	15	19.6955	25.8701
M33961	SLEEPWAKE	0.62(0.07-5.77)	-0.474063	0.676575	13	M33961	0.12(0.00-11.65)	-2.12774	0.382377	13	M33961	0.51(0.02-10.31)	-0.682511	0.657289	13	19.6996	26.1488
M33968	SLEEPWAKE	1.54(0.36-6.57)	0.429375	0.562339	19	M33968	7.00(0.22-223.60)	1.94537	0.286424	19	M33968	1.05(0.13-8.20)	0.0487385	0.962938	19	19.7247	39.4994
M33969	SLEEPWAKE	0.87(0.18-4.12)	-0.143977	0.856465	11	M33969	0.81(0.03-24.06)	-0.212044	0.905192	11	M33969	0.92(0.10-8.43)	-0.0832759	0.94126	11	19.5535	63.9825
M33971	SLEEPWAKE	4.73(0.11-199.69)	1.55366	0.415905	5	M33971	0.00(0.00-679.85)	-15.0783	0.264713	5	M33971	2.53(0.03-236.78)	0.927788	0.688713	5	19.7687	22.6143
M33972	SLEEPWAKE	1.80(0.14-22.83)	0.589675	0.6489	7	M33972	0.14(0.00-126.83)	-1.96174	0.596443	7	M33972	3.24(0.11-94.05)	1.17636	0.493535	7	19.7187	30.5042
M33973	SLEEPWAKE	1.61(0.82-3.15)	0.478128	0.162411	12	M33973	1.82(0.70-4.75)	0.598221	0.249965	12	M33973	1.67(0.73-3.83)	0.512219	0.226072	12	19.6069	339.941
M34035	SLEEPWAKE	1.21(0.02-93.90)	0.190182	0.931744	5	M34035	0.16(0.00-14950.86)	-1.81273	0.776176	5	M34035	39.42(0.35-4435.79)	3.67425	0.127331	5	19.5187	21.7075
M34040	SLEEPWAKE	0.66(0.21-2.05)	-0.410994	0.474559	16	M34040	0.39(0.06-2.47)	-0.942609	0.33389	16	M34040	0.42(0.10-1.75)	-0.857945	0.23621	16	19.4346	726.344
M34062	SLEEPWAKE	0.28(0.01-7.89)	-1.25528	0.458848	31	M34062	0.07(0.00-116.61)	-2.70918	0.482744	31	M34062	0.22(0.00-24.24)	-1.52866	0.525287	31	19.5404	37.9094
M34106	SLEEPWAKE	0.62(0.22-1.75)	-0.475797	0.368635	16	M34106	0.94(0.10-8.65)	-0.0635057	0.95611	16	M34106	0.95(0.22-4.12)	-0.0562217	0.940326	16	19.6291	252.147
M34109	SLEEPWAKE	0.95(0.86-1.06)	-0.0483128	0.376982	34	M34109	1.02(0.85-1.24)	0.0235187	0.809138	34	M34109	1.02(0.88-1.18)	0.0180673	0.808716	34	19.6042	29.7513
M34112	SLEEPWAKE	1.14(0.43-3.08)	0.135132	0.788695	18	M34112	0.38(0.06-2.43)	-0.968781	0.322066	18	M34112	0.79(0.18-3.43)	-0.242014	0.747549	18	20.0067	24.2945
M34123	SLEEPWAKE	2.30(0.21-25.05)	0.833691	0.493668	21	M34123	5.53(0.01-4275.09)	1.70986	0.620121	21	M34123	2.85(0.15-53.60)	1.04618	0.484824	21	19.2917	87.3258
M34214	SLEEPWAKE	0.38(0.06-2.57)	-0.957465	0.323815	18	M34214	0.08(0.00-5.37)	-2.55146	0.254563	18	M34214	0.47(0.03-6.78)	-0.759265	0.577747	18	19.8376	134.933
M34221	SLEEPWAKE	2.79(0.51-15.30)	1.02435	0.238496	11	M34221	0.03(0.00-3.98)	-3.65232	0.188616	11	M34221	3.08(0.32-29.85)	1.12564	0.331185	11	19.5989	24.1857
M34244	SLEEPWAKE	1.57(0.32-7.67)	0.452125	0.576232	24	M34244	4.21(0.14-131.26)	1.43749	0.421508	24	M34244	0.56(0.05-5.70)	-0.584651	0.622242	24	19.42	37.0258
M34245	SLEEPWAKE	1.40(0.29-6.72)	0.338268	0.672089	19	M34245	0.01(0.00-0.35)	-4.31286	0.0188238	19	M34245	1.35(0.14-12.60)	0.298498	0.793545	19	19.5124	26.0881
M34283	SLEEPWAKE	0.61(0.09-4.33)	-0.491422	0.622499	42	M34283	0.11(0.00-4.48)	-2.17092	0.253292	42	M34283	0.22(0.01-3.80)	-1.50038	0.299468	42	19.1354	182.184
M34289	SLEEPWAKE	0.06(0.01-0.60)	-2.76927	0.0164814	14	M34289	0.47(0.00-106.14)	-0.750389	0.790543	14	M34289	0.31(0.03-3.78)	-1.17112	0.358816	14	19.3804	24.9781
M34306	SLEEPWAKE	1.35(0.54-3.34)	0.298442	0.51987	25	M34306	1.65(0.50-5.40)	0.500405	0.416653	25	M34306	1.48(0.47-4.62)	0.389501	0.503342	25	19.7474	134.879
M34314	SLEEPWAKE	0.49(0.14-1.75)	-0.718133	0.270297	10	M34314	1.15(0.02-64.42)	0.142513	0.946349	10	M34314	1.20(0.29-4.92)	0.185595	0.79623	10	19.5769	25.2349
M34322	SLEEPWAKE	0.92(0.71-1.20)	-0.0816183	0.548361	40	M34322	0.94(0.57-1.55)	-0.0600169	0.815678	40	M34322	1.13(0.76-1.67)	0.12217	0.541031	40	19.0642	48.0969
M34327	SLEEPWAKE	1.23(0.56-2.73)	0.208657	0.607422	9	M34327	0.51(0.02-13.13)	-0.678069	0.695047	9	M34327	0.95(0.31-2.87)	-0.0528045	0.925554	9	19.768	24.969
M34329	SLEEPWAKE	0.99(0.35-2.81)	-0.00771402	0.988414	12	M34329	4.29(0.51-36.20)	1.4563	0.210437	12	M34329	1.11(0.31-3.99)	0.102043	0.876028	12	19.3702	22.4293
M34336	SLEEPWAKE	1.62(0.64-4.05)	0.480168	0.306048	20	M34336	1.31(0.42-4.07)	0.271059	0.644466	20	M34336	2.09(0.64-6.85)	0.73592	0.224539	20	19.6467	28.4332
M34338	SLEEPWAKE	1.02(0.94-1.11)	0.0187346	0.659247	43	M34338	1.00(0.87-1.14)	-0.00330649	0.96198	43	M34338	1.07(0.95-1.20)	0.0663766	0.270558	43	19.4265	35.9015
M34339	SLEEPWAKE	0.97(0.56-1.69)	-0.0293346	0.917205	18	M34339	1.05(0.37-3.01)	0.0503282	0.926459	18	M34339	0.86(0.41-1.78)	-0.155333	0.678095	18	19.4634	27.6434
M34344	SLEEPWAKE	1.50(0.83-2.69)	0.402647	0.178844	11	M34344	2.15(0.84-5.53)	0.765332	0.146705	11	M34344	1.45(0.62-3.35)	0.368293	0.389685	11	19.3527	28.2084
M34350	SLEEPWAKE	1.05(0.42-2.59)	0.0473312	0.918443	13	M34350	4.20(0.84-20.89)	1.43493	0.10741	13	M34350	1.73(0.59-5.08)	0.548549	0.318414	13	19.3992	32.4714
M34359	SLEEPWAKE	1.00(0.12-8.12)	0.00408918	0.996941	43	M34359	2.25(0.02-221.18)	0.81061	0.730914	43	M34359	0.72(0.03-20.41)	-0.321679	0.850161	43	18.7722	50.5981
M34365	SLEEPWAKE	1.03(0.92-1.16)	0.0298927	0.615563	65	M34365	0.66(0.44-0.98)	-0.415863	0.0438045	65	M34365	0.93(0.78-1.10)	-0.0742817	0.388074	65	17.412	38.8355
M34384	SLEEPWAKE	0.99(0.43-2.27)	-0.0124586	0.976592	7	M34384	1.75(0.06-51.84)	0.560715	0.758747	7	M34384	1.26(0.44-3.60)	0.232863	0.662796	7	19.696	22.3816
M34389	SLEEPWAKE	1.07(0.27-4.19)	0.0668933	0.92352	13	M34389	3.48(0.30-40.41)	1.24643	0.340609	13	M34389	1.86(0.35-9.82)	0.621018	0.464234	13	19.5485	264.864
M34390	SLEEPWAKE	0.54(0.14-2.00)	-0.623935	0.353965	10	M34390	0.08(0.00-10.40)	-2.47241	0.343562	10	M34390	0.45(0.08-2.68)	-0.799203	0.380618	10	19.4999	30.8531
M34395	SLEEPWAKE	0.93(0.29-2.99)	-0.0739609	0.901376	17	M34395	0.55(0.06-5.18)	-0.59424	0.610414	17	M34395	0.97(0.19-5.09)	-0.0302579	0.971443	17	19.3526	120.109
M34400	SLEEPWAKE	1.00(0.29-3.49)	0.00216936	0.997283	12	M34400	1.82(0.19-17.12)	0.600526	0.610671	12	M34400	1.22(0.22-6.66)	0.201134	0.816051	12	19.3532	24.5212
M34404	SLEEPWAKE	1.08(0.59-1.95)	0.0741784	0.806713	10	M34404	1.30(0.19-9.08)	0.260895	0.79923	10	M34404	1.30(0.60-2.79)	0.259799	0.506052	10	20.7235	29.405
M34407	SLEEPWAKE	0.86(0.22-3.40)	-0.156087	0.824602	20	M34407	0.73(0.08-7.01)	-0.316328	0.787297	20	M34407	0.70(0.08-5.82)	-0.357357	0.741038	20	20.0608	179.71
M34409	SLEEPWAKE	2.29(0.01-4.302800e+02)	0.827097	0.756918	6	M34409	0.00(0.00-1.341999e+12)	-8.12141	0.681605	6	M34409	1.04(0.01-2.006100e+02)	0.0428546	0.987256	6	19.4579	42.0408
M34416	SLEEPWAKE	2.98(0.51-17.38)	1.09055	0.225846	14	M34416	29.38(0.31-2768.27)	3.38036	0.17063	14	M34416	3.80(0.30-47.68)	1.33372	0.301634	14	19.5013	46.4166
M34419	SLEEPWAKE	0.40(0.01-12.58)	-0.914105	0.603151	15	M34419	0.02(0.00-295.58)	-4.08241	0.427614	15	M34419	0.37(0.01-26.06)	-1.00312	0.644682	15	19.4958	26.5549
M34420	SLEEPWAKE	0.74(0.47-1.16)	-0.304558	0.188991	22	M34420	0.68(0.26-1.80)	-0.387641	0.445432	22	M34420	0.75(0.41-1.37)	-0.282839	0.355438	22	19.6923	211.802
M34441	SLEEPWAKE	1.12(0.33-3.81)	0.109127	0.861725	17	M34441	5.03(0.19-131.39)	1.61614	0.346916	17	M34441	2.45(0.44-13.66)	0.89614	0.306682	17	19.4313	26.4584
M34453	SLEEPWAKE	13.34(0.00-135492.07)	2.59089	0.582024	3	M34453	4.54(0.00-5481044.96)	1.51227	0.867219	3	M34453	11.33(0.00-788930.06)	2.42725	0.66965	3	18.5511	25.1165
M34456	SLEEPWAKE	3.66(0.44-30.53)	1.29853	0.230001	26	M34456	0.41(0.00-89.09)	-0.902588	0.745698	26	M34456	10.58(0.58-192.33)	2.35881	0.110935	26	19.2898	25.8672
M34469	SLEEPWAKE	0.28(0.06-1.38)	-1.26684	0.118314	11	M34469	0.13(0.01-2.44)	-2.0557	0.204981	11	M34469	0.13(0.02-0.97)	-2.04597	0.0463376	11	20.0298	28.7202
M34481	SLEEPWAKE	1.10(0.34-3.58)	0.0928508	0.87769	11	M34481	0.80(0.14-4.57)	-0.219628	0.81003	11	M34481	0.84(0.20-3.58)	-0.179026	0.809395	11	19.8189	1151.83
M34499	SLEEPWAKE	0.85(0.20-3.66)	-0.159754	0.829825	7	M34499	1.60(0.15-17.39)	0.470272	0.715097	7	M34499	1.21(0.32-4.52)	0.189465	0.778271	7	19.4896	24.3801
M34513	SLEEPWAKE	1.84(0.61-5.50)	0.607591	0.277983	12	M34513	0.48(0.05-4.55)	-0.744121	0.53321	12	M34513	1.72(0.34-8.83)	0.544172	0.513848	12	19.7053	23.3467
M34516	SLEEPWAKE	0.99(0.79-1.25)	-0.00501454	0.966159	18	M34516	0.90(0.59-1.37)	-0.110893	0.614822	18	M34516	0.96(0.72-1.30)	-0.0359732	0.812995	18	19.557	29.2266
M34527	SLEEPWAKE	1.18(0.14-10.12)	0.163591	0.8815	16	M34527	0.00(0.00-6.35)	-5.50984	0.164329	16	M34527	0.68(0.05-10.25)	-0.385247	0.780696	16	19.3244	73.7376
M34530	SLEEPWAKE	2.71(0.90-8.22)	0.998486	0.0775124	10	M34530	4.36(0.80-23.72)	1.47187	0.127074	10	M34530	3.60(1.00-12.99)	1.28105	0.0503138	10	19.458	23.5884
M34533	SLEEPWAKE	1.53(0.48-4.85)	0.425127	0.470155	15	M34533	1.25(0.14-11.46)	0.222527	0.847016	15	M34533	1.37(0.27-7.09)	0.317044	0.705067	15	19.3929	67.126
M34534	SLEEPWAKE	0.92(0.17-4.85)	-0.0826553	0.9223	13	M34534	1.62(0.01-269.35)	0.481586	0.856935	13	M34534	2.06(0.23-18.19)	0.720287	0.517338	13	19.3521	37.7194
M34535	SLEEPWAKE	0.97(0.71-1.33)	-0.0286993	0.859379	7	M34535	1.17(0.81-1.68)	0.155115	0.440841	7	M34535	1.01(0.74-1.38)	0.00764558	0.962119	7	19.8505	28.0572
M34539	SLEEPWAKE	1.26(0.43-3.66)	0.23145	0.67057	20	M34539	1.48(0.24-8.98)	0.391934	0.675206	20	M34539	1.32(0.27-6.40)	0.280735	0.726804	20	19.4171	36.5451
M34674	SLEEPWAKE	0.67(0.13-3.50)	-0.406927	0.631084	12	M34674	2.93(0.03-264.73)	1.07405	0.650285	12	M34674	0.86(0.12-5.92)	-0.153297	0.876366	12	19.4166	44.0358
M34732	SLEEPWAKE	0.21(0.00-1.799000e+01)	-1.55496	0.492921	4	M34732	0.00(0.00-1.410045e+55)	-32.4687	0.7284	4	M34732	0.65(0.00-1.230600e+02)	-0.426314	0.873281	4	19.7472	22.0313
M34761	SLEEPWAKE	1.58(0.26-9.71)	0.456906	0.621887	16	M34761	0.12(0.00-200.52)	-2.13396	0.58263	16	M34761	1.22(0.10-15.35)	0.195674	0.879783	16	20.094	32.2122
M34878	SLEEPWAKE	0.70(0.16-3.00)	-0.357373	0.630463	11	M34878	0.49(0.02-11.19)	-0.711032	0.666256	11	M34878	0.59(0.10-3.62)	-0.525605	0.569654	11	19.404	23.5288
M34912	SLEEPWAKE	0.76(0.10-5.67)	-0.279985	0.78535	46	M34912	2.47(0.03-185.68)	0.903077	0.684059	46	M34912	3.92(0.19-79.71)	1.36572	0.374258	46	19.6056	33.5066
M35114	SLEEPWAKE	0.95(0.12-7.53)	-0.0464756	0.964813	10	M35114	0.58(0.00-118.12)	-0.543094	0.846256	10	M35114	1.02(0.07-15.76)	0.0240544	0.986239	10	19.1861	22.9114
M35126	SLEEPWAKE	0.71(0.19-2.73)	-0.34085	0.619716	17	M35126	1.52(0.15-15.54)	0.418596	0.729052	17	M35126	1.56(0.30-8.12)	0.44503	0.596885	17	19.6357	30.0934
M35127	SLEEPWAKE	1.33(0.13-14.22)	0.288189	0.811357	19	M35127	0.21(0.00-525.56)	-1.58205	0.697622	19	M35127	2.03(0.06-70.36)	0.708278	0.695377	19	18.8839	30.0222
M35137	SLEEPWAKE	0.66(0.14-2.99)	-0.419312	0.587758	57	M35137	0.18(0.02-2.01)	-1.70604	0.170202	57	M35137	0.32(0.02-4.24)	-1.15426	0.383892	57	19.5377	35.9853
M35159	SLEEPWAKE	1.10(0.28-4.35)	0.0948172	0.892571	9	M35159	102.31(0.17-60680.22)	4.62801	0.198414	9	M35159	1.83(0.30-11.22)	0.603005	0.514774	9	20.5768	49.351
M35160	SLEEPWAKE	2.62(0.21-32.39)	0.962694	0.45311	10	M35160	15.14(0.01-35798.79)	2.71765	0.512275	10	M35160	9.79(0.29-331.96)	2.28155	0.204385	10	19.608	24.8048
M35186	SLEEPWAKE	0.62(0.10-3.92)	-0.483433	0.608229	25	M35186	0.26(0.00-33.21)	-1.34833	0.591173	25	M35186	0.53(0.04-6.99)	-0.634525	0.629696	25	19.42	185.328
M35187	SLEEPWAKE	0.65(0.30-1.39)	-0.435176	0.265814	9	M35187	0.69(0.13-3.73)	-0.371323	0.679129	9	M35187	0.78(0.30-2.02)	-0.247541	0.609922	9	19.707	303.716
M35189	SLEEPWAKE	0.84(0.26-2.70)	-0.172725	0.771212	16	M35189	0.72(0.08-6.58)	-0.3348	0.771791	16	M35189	1.48(0.45-4.93)	0.394021	0.520086	16	19.7238	602.909
M35193	SLEEPWAKE	0.82(0.14-4.65)	-0.199139	0.822038	25	M35193	0.04(0.00-1.71)	-3.34357	0.104657	25	M35193	0.49(0.04-6.55)	-0.716987	0.588296	25	18.9789	163.425
M35240	SLEEPWAKE	1.49(0.03-87.86)	0.395904	0.849154	7	M35240	0.00(0.00-19.42)	-7.59917	0.217692	7	M35240	5.85(0.02-1476.85)	1.76665	0.531288	7	19.4082	22.075
M35253	SLEEPWAKE	1.41(0.19-10.37)	0.346602	0.733163	24	M35253	2.47(0.07-89.59)	0.902367	0.627411	24	M35253	1.93(0.08-47.20)	0.65787	0.686667	24	20.0781	26.5548
M35254	SLEEPWAKE	0.11(0.01-1.64)	-2.20298	0.109637	17	M35254	0.00(0.00-13.32)	-6.88998	0.174729	17	M35254	0.05(0.00-2.39)	-2.98458	0.129124	17	19.5014	28.9859
M35255	SLEEPWAKE	2.20(0.32-15.15)	0.790335	0.421602	13	M35255	1.69(0.00-22955.63)	0.524361	0.915947	13	M35255	2.49(0.17-36.29)	0.913182	0.503967	13	19.5086	31.7402
M35257	SLEEPWAKE	1.61(0.20-13.00)	0.473966	0.656822	20	M35257	27.34(0.02-38636.02)	3.30845	0.383123	20	M35257	0.75(0.04-13.19)	-0.290134	0.842923	20	19.1869	36.8831
M35270	SLEEPWAKE	2.73(0.13-57.38)	1.00336	0.518567	41	M35270	4.69(0.00-683765.86)	1.54484	0.800334	41	M35270	0.93(0.01-65.08)	-0.0745104	0.972589	41	19.0948	33.3735
M35305	SLEEPWAKE	0.63(0.10-3.94)	-0.469598	0.617299	11	M35305	0.40(0.00-37.21)	-0.913367	0.701901	11	M35305	0.64(0.05-7.84)	-0.444252	0.72792	11	19.1585	23.7669
M35320	SLEEPWAKE	1.25(0.27-5.71)	0.223419	0.773074	12	M35320	0.60(0.05-7.51)	-0.513067	0.699256	12	M35320	1.04(0.13-8.30)	0.0399344	0.969936	12	19.6069	26.5549
M35322	SLEEPWAKE	1.17(0.70-1.96)	0.158243	0.545543	17	M35322	1.19(0.48-2.99)	0.177284	0.710325	17	M35322	1.17(0.60-2.29)	0.159403	0.64148	17	19.5136	27.4675
M35326	SLEEPWAKE	5.60(0.35-88.51)	1.72187	0.221612	43	M35326	0.03(0.00-66.11)	-3.64335	0.367384	43	M35326	3.25(0.08-129.88)	1.17716	0.531734	43	19.2557	40.8037
M35327	SLEEPWAKE	11.85(0.25-569.72)	2.47243	0.210822	20	M35327	273.19(0.00-15030310.82)	5.61018	0.327104	20	M35327	11.81(0.06-2331.82)	2.46875	0.359954	20	19.6857	24.9928
M35331	SLEEPWAKE	0.39(0.04-4.22)	-0.931871	0.441104	8	M35331	0.78(0.02-29.11)	-0.252659	0.895774	8	M35331	0.54(0.03-11.44)	-0.620818	0.690661	8	19.476	25.9685
M35397	SLEEPWAKE	0.07(0.00-2.95)	-2.60242	0.166069	32	M35397	0.63(0.00-66011.79)	-0.467357	0.937394	32	M35397	0.02(0.00-2.06)	-3.99861	0.0969124	32	19.9807	28.6462
M35431	SLEEPWAKE	2.03(0.16-26.65)	0.709961	0.588627	25	M35431	4233.45(2.61-6871385.93)	8.35077	0.037004	25	M35431	5.10(0.16-163.43)	1.6284	0.357404	25	19.1647	30.2414
M35433	SLEEPWAKE	1.16(0.14-9.57)	0.148902	0.889957	8	M35433	0.40(0.01-18.61)	-0.912742	0.657445	8	M35433	2.61(0.15-45.97)	0.959602	0.512011	8	19.7667	68.8192
M35439	SLEEPWAKE	1.05(0.25-4.44)	0.0525301	0.942951	33	M35439	2.55(0.08-86.43)	0.934696	0.606916	33	M35439	1.56(0.18-13.79)	0.442575	0.690866	33	19.0949	191.821
M35451	SLEEPWAKE	1.04(0.78-1.37)	0.037133	0.794381	18	M35451	1.18(0.77-1.80)	0.165865	0.454729	18	M35451	1.06(0.81-1.38)	0.0543438	0.688757	18	19.4151	32.0137
M35464	SLEEPWAKE	0.80(0.03-19.61)	-0.225421	0.890237	15	M35464	0.02(0.00-6988.92)	-4.05755	0.548506	15	M35464	4.04(0.06-267.20)	1.39659	0.513706	15	19.0041	50.6797
M35472	SLEEPWAKE	1.78(0.55-5.78)	0.575494	0.338994	19	M35472	3.09(0.31-31.28)	1.12882	0.352412	19	M35472	0.51(0.10-2.68)	-0.68074	0.423199	19	19.7136	37.4314
M35527	SLEEPWAKE	0.40(0.09-1.85)	-0.921326	0.239825	8	M35527	4.38(0.00-5192.30)	1.4765	0.696851	8	M35527	0.51(0.08-3.22)	-0.680479	0.470972	8	19.33	24.0381
M35551	SLEEPWAKE	0.49(0.16-1.49)	-0.722297	0.205652	11	M35551	0.13(0.00-16.73)	-2.07224	0.427644	11	M35551	0.66(0.14-3.05)	-0.416073	0.59455	11	19.6898	31.7021
M35626	SLEEPWAKE	0.15(0.01-1.56)	-1.90209	0.112479	5	M35626	0.12(0.00-26.32)	-2.08088	0.501402	5	M35626	0.13(0.01-2.77)	-2.00998	0.193597	5	19.4023	27.8474
M35628	SLEEPWAKE	1.39(0.11-1.76400e+01)	0.329314	0.799467	10	M35628	1360.83(0.00-4.40298e+09)	7.21585	0.373033	10	M35628	2.00(0.07-5.43100e+01)	0.691393	0.681636	10	19.4348	36.5375
M35631	SLEEPWAKE	1.88(0.40-8.81)	0.631056	0.423285	28	M35631	5.44(0.35-85.66)	1.69314	0.239589	28	M35631	4.05(0.44-37.12)	1.39816	0.216209	28	18.7726	76.2845
M35635	SLEEPWAKE	0.82(0.42-1.60)	-0.199704	0.557495	10	M35635	0.50(0.08-2.93)	-0.70198	0.461164	10	M35635	0.69(0.27-1.76)	-0.366876	0.440459	10	19.8381	23.4965
M35669	SLEEPWAKE	0.69(0.29-1.64)	-0.371083	0.401769	21	M35669	1.05(0.23-4.77)	0.0520713	0.946813	21	M35669	0.70(0.20-2.43)	-0.351246	0.578781	21	19.758	264.231
M35675	SLEEPWAKE	3.76(0.51-27.87)	1.32412	0.195217	47	M35675	0.32(0.01-15.60)	-1.12471	0.571981	47	M35675	3.28(0.17-65.08)	1.18815	0.435682	47	18.621	34.0185
M35678	SLEEPWAKE	0.85(0.36-2.01)	-0.16196	0.712156	25	M35678	0.85(0.22-3.24)	-0.164971	0.811656	25	M35678	0.69(0.23-2.10)	-0.36398	0.518602	25	19.747	229.015
M35718	SLEEPWAKE	0.54(0.05-5.28)	-0.625262	0.592511	23	M35718	0.00(0.00-0.74)	-6.67283	0.0529149	23	M35718	3.22(0.13-81.02)	1.16864	0.477703	23	19.2196	88.336
M35754	SLEEPWAKE	1.77(0.30-10.25)	0.568706	0.526296	43	M35754	9.47(0.30-296.79)	2.24787	0.208143	43	M35754	1.46(0.09-24.28)	0.380232	0.790789	43	19.1726	32.3005
M35854	SLEEPWAKE	1.14(0.12-11.14)	0.130479	0.910698	13	M35854	2.66(0.01-777.64)	0.978139	0.741991	13	M35854	0.94(0.07-12.86)	-0.0581963	0.965176	13	19.402	28.6287
M35977	SLEEPWAKE	1.14(0.15-8.70)	0.130339	0.899976	9	M35977	2.67(0.08-90.13)	0.981583	0.601622	9	M35977	1.64(0.12-22.28)	0.497381	0.708388	9	19.54	26.7381
M35978	SLEEPWAKE	0.66(0.16-2.76)	-0.423115	0.564369	17	M35978	0.32(0.01-12.51)	-1.13068	0.553604	17	M35978	0.48(0.07-3.47)	-0.727948	0.469261	17	19.4633	25.2713
M36009	SLEEPWAKE	0.37(0.06-2.36)	-1.00746	0.290431	14	M36009	0.01(0.00-4.58)	-4.93418	0.159975	14	M36009	0.77(0.10-6.28)	-0.256787	0.810038	14	19.6396	41.8513
M36095	SLEEPWAKE	1.22(0.49-3.04)	0.198293	0.670297	5	M36095	2.72(0.15-48.49)	1.00118	0.544563	5	M36095	0.87(0.26-2.89)	-0.135244	0.82463	5	19.7651	24.8625
M36097	SLEEPWAKE	1.01(0.93-1.09)	0.00912455	0.825596	30	M36097	0.94(0.78-1.15)	-0.0566528	0.571154	30	M36097	0.99(0.88-1.11)	-0.0116552	0.843229	30	19.2183	28.524
M36098	SLEEPWAKE	0.75(0.27-2.08)	-0.282486	0.585127	10	M36098	0.92(0.08-10.81)	-0.0842669	0.948226	10	M36098	0.75(0.21-2.69)	-0.292462	0.654859	10	20.0031	30.8711
M36099	SLEEPWAKE	1.57(0.31-7.99)	0.451015	0.587059	7	M36099	0.33(0.01-18.87)	-1.11833	0.61209	7	M36099	2.55(0.41-15.80)	0.936128	0.314407	7	19.5899	28.1585
M36103	SLEEPWAKE	0.22(0.07-0.67)	-1.52142	0.00764845	15	M36103	0.50(0.09-2.91)	-0.684068	0.45788	15	M36103	0.20(0.05-0.86)	-1.59289	0.0305622	15	19.6173	29.2146
M36115	SLEEPWAKE	0.56(0.22-1.41)	-0.5801	0.217452	13	M36115	1.52(0.31-7.38)	0.416362	0.61628	13	M36115	0.78(0.27-2.28)	-0.247031	0.651197	13	20.1589	93.6977
M36131	SLEEPWAKE	0.66(0.21-2.06)	-0.42291	0.469128	17	M36131	0.14(0.00-4.37)	-1.99739	0.2771	17	M36131	0.47(0.09-2.48)	-0.749654	0.375186	17	19.6438	58.7117
M36134	SLEEPWAKE	0.32(0.14-0.76)	-1.13108	0.00938845	14	M36134	0.58(0.13-2.61)	-0.543692	0.492189	14	M36134	0.37(0.12-1.21)	-0.986162	0.100197	14	19.5019	91.3662
M36230	SLEEPWAKE	0.52(0.17-1.56)	-0.658778	0.243131	20	M36230	0.84(0.03-26.20)	-0.17961	0.91975	20	M36230	0.24(0.06-0.99)	-1.41009	0.0476616	20	19.7761	70.4479
M36300	SLEEPWAKE	0.25(0.02-3.96)	-1.40223	0.322367	8	M36300	0.04(0.00-11539.95)	-3.26843	0.62989	8	M36300	0.12(0.00-5.92)	-2.12287	0.286182	8	19.9699	23.8319
M36376	SLEEPWAKE	3.32(0.59-18.83)	1.19974	0.175516	5	M36376	112.56(0.01-1304486.60)	4.72346	0.395439	5	M36376	5.39(0.59-49.63)	1.6846	0.136941	5	20.3556	26.6595
M36399	SLEEPWAKE	0.19(0.05-0.73)	-1.65922	0.0154423	12	M36399	0.30(0.00-18.72)	-1.1996	0.581653	12	M36399	0.17(0.03-1.09)	-1.75042	0.0611331	12	19.4193	47.6179
M36468	SLEEPWAKE	0.79(0.31-1.98)	-0.239415	0.61009	16	M36468	0.64(0.03-16.02)	-0.444548	0.790531	16	M36468	0.56(0.15-2.04)	-0.588323	0.376229	16	20.2872	23.8257
M36515	SLEEPWAKE	0.01(0.00-314.80)	-4.2027	0.407964	10	M36515	0.01(0.00-13734584.19)	-4.34188	0.692858	10	M36515	0.00(0.00-262.18)	-6.80713	0.281017	10	19.2405	27.0326
M36552	SLEEPWAKE	0.86(0.04-20.50)	-0.151787	0.925285	20	M36552	0.04(0.00-88.18)	-3.12938	0.430694	20	M36552	0.58(0.01-63.07)	-0.539566	0.821365	20	19.4582	61.8946
M36553	SLEEPWAKE	0.55(0.13-2.38)	-0.596651	0.424776	18	M36553	0.71(0.05-10.46)	-0.34101	0.806821	18	M36553	0.69(0.09-5.39)	-0.373352	0.722081	18	19.5397	198.897
M36559	SLEEPWAKE	1.48(0.61-3.58)	0.390639	0.387482	18	M36559	1.52(0.36-6.37)	0.421056	0.572127	18	M36559	1.32(0.39-4.49)	0.275326	0.659902	18	19.5397	24.955
M36585	SLEEPWAKE	1.04(0.28-3.85)	0.0405469	0.951528	11	M36585	3.83(0.06-228.98)	1.34332	0.53583	11	M36585	0.84(0.16-4.50)	-0.170862	0.841537	11	19.5063	24.8361
M36589	SLEEPWAKE	0.84(0.38-1.86)	-0.170567	0.673567	18	M36589	1.63(0.44-6.03)	0.488707	0.474373	18	M36589	1.35(0.50-3.61)	0.298981	0.551603	18	19.3347	34.9528
M36673	SLEEPWAKE	0.15(0.01-1.80)	-1.91265	0.133677	12	M36673	0.00(0.00-403.07)	-8.89369	0.268948	12	M36673	0.45(0.02-12.88)	-0.797601	0.641064	12	19.5732	27.2613
M36738	SLEEPWAKE	0.58(0.18-1.85)	-0.54122	0.358583	10	M36738	7.97(0.46-137.61)	2.07568	0.191114	10	M36738	1.01(0.23-4.46)	0.0139942	0.985228	10	20.1446	26.7475
M36754	SLEEPWAKE	1.04(0.13-8.32)	0.0372375	0.972022	10	M36754	0.12(0.00-8.58)	-2.0868	0.362509	10	M36754	1.13(0.08-15.65)	0.121382	0.927891	10	19.6954	87.0858
M36756	SLEEPWAKE	0.31(0.03-3.04)	-1.1748	0.314247	11	M36756	0.03(0.00-48.97)	-3.49796	0.377705	11	M36756	0.23(0.02-3.05)	-1.47319	0.264653	11	19.6289	25.7905
M36776	SLEEPWAKE	0.63(0.03-14.73)	-0.466647	0.772014	16	M36776	0.01(0.00-36.07)	-5.17104	0.266452	16	M36776	0.71(0.01-34.56)	-0.344403	0.862132	16	19.4584	24.9932
M36802	SLEEPWAKE	5.24(0.12-234.84)	1.65585	0.393446	10	M36802	79.03(0.00-2576723.40)	4.36984	0.433728	10	M36802	0.74(0.02-32.33)	-0.304005	0.874749	10	19.8338	23.3503
M36808	SLEEPWAKE	1.71(0.06-44.85)	0.534824	0.748419	34	M36808	11.10(0.00-30413.29)	2.4067	0.555432	34	M36808	1.47(0.02-126.60)	0.383104	0.866239	34	19.2568	29.6334
M36850	SLEEPWAKE	2.09(0.53-8.22)	0.737263	0.29137	11	M36850	0.84(0.04-17.53)	-0.176454	0.911925	11	M36850	2.04(0.44-9.35)	0.711954	0.359796	11	19.9946	27.8915
M37004	SLEEPWAKE	0.18(0.01-4.62)	-1.73593	0.297695	9	M37004	0.01(0.00-28.21)	-4.36661	0.30344	9	M37004	0.37(0.02-7.51)	-1.00268	0.515078	9	19.883	21.1746
M37058	SLEEPWAKE	9.12(1.24-66.93)	2.21093	0.0296581	42	M37058	3.15(0.03-307.33)	1.14732	0.62616	42	M37058	2.87(0.11-73.43)	1.05434	0.523847	42	18.6204	413.318
M37097	SLEEPWAKE	1.02(0.51-2.03)	0.0214316	0.951115	13	M37097	2.76(0.35-21.95)	1.01657	0.356988	13	M37097	0.97(0.38-2.44)	-0.0314478	0.946857	13	19.6212	125.087
M37104	SLEEPWAKE	0.83(0.27-2.54)	-0.181761	0.749081	15	M37104	0.20(0.03-1.25)	-1.6345	0.107655	15	M37104	0.41(0.10-1.76)	-0.889454	0.231477	15	19.3235	26.3822
M37112	SLEEPWAKE	1.15(0.76-1.74)	0.142933	0.497887	13	M37112	2.99(1.12-8.01)	1.0964	0.0514522	13	M37112	1.35(0.75-2.42)	0.298045	0.320263	13	19.4592	24.9227
M37190	SLEEPWAKE	1.40(0.74-2.64)	0.3343	0.302387	17	M37190	1.16(0.42-3.19)	0.15239	0.771294	17	M37190	1.22(0.51-2.95)	0.20075	0.655526	17	19.6431	128.003
M37202	SLEEPWAKE	1.08(0.57-2.05)	0.0773317	0.813322	23	M37202	1.42(0.42-4.76)	0.351655	0.574378	23	M37202	0.96(0.37-2.52)	-0.0359951	0.941401	23	19.6599	415.857
M37203	SLEEPWAKE	1.89(0.44-8.20)	0.636873	0.395017	19	M37203	0.26(0.00-44.43)	-1.34295	0.614949	19	M37203	1.77(0.26-11.91)	0.568639	0.559312	19	19.4584	77.7391
M37253	SLEEPWAKE	2.26(0.18-28.56)	0.816366	0.528041	13	M37253	31.93(0.15-6711.80)	3.4634	0.230548	13	M37253	1.35(0.07-26.48)	0.298891	0.84403	13	19.4191	24.2023
M37459	SLEEPWAKE	0.21(0.02-2.38)	-1.56808	0.20696	3	M37459	0.00(0.00-0.49)	-7.55634	0.275245	3	M37459	0.25(0.02-3.14)	-1.37242	0.285129	3	19.7914	22.182
M37506	SLEEPWAKE	2.17(0.19-24.21)	0.772996	0.530226	48	M37506	51.79(0.00-795018.39)	3.94713	0.426326	48	M37506	7.40(0.24-231.02)	2.00164	0.25421	48	18.7727	35.9872
M38150	SLEEPWAKE	15.20(0.65-354.99)	2.72098	0.090558	4	M38150	3580.38(0.25-51795932.74)	8.18322	0.236051	4	M38150	23.43(0.49-1128.90)	3.15402	0.110638	4	20.6078	25.7115
M38178	SLEEPWAKE	0.42(0.06-2.80)	-0.877703	0.367085	9	M38178	1.47(0.03-70.32)	0.387861	0.849664	9	M38178	0.73(0.07-8.03)	-0.318513	0.794874	9	19.1649	285.156
M38768	SLEEPWAKE	2.24(0.17-29.67)	0.805731	0.541149	14	M38768	4.20(0.02-826.60)	1.43619	0.603753	14	M38768	1.70(0.05-61.33)	0.528844	0.772634	14	19.6047	28.8823

## Sheet: 敏感性分析结果
Supplementary Table 3 The results of sensitivities
Tiait	ID	Metabolite	Cochran's Q test						MR-Egger test
			Q-stat-MR-Egger	Df-MR-Egger	P-MR-Egger	Q-stat-IVW	Df-IVW	P-IVW	Intercept	Se	P
INSOMNIA	M01494	5-oxoproline	18.3469	21	0.626959	18.5361	22	0.673775	0.00453866	0.010435	0.668039
	M01515	salicylate	13.9325	16	0.60374	14.5425	17	0.628398	0.00865554	0.0110826	0.446205
	M15365	glycerol 3-phosphate (G3P)	9.38339	10	0.496145	9.66542	11	0.56071	0.0109281	0.0205777	0.606967
	M15488	acetylphosphate	21.2439	15	0.129215	22.4455	16	0.12938	0.0240082	0.0260648	0.371579
	M19414	X-06350	15.2039	12	0.230472	16.1446	13	0.24141	-0.0137534	0.0159619	0.405773
	M21151	saccharin	7.98318	8	0.435115	8.16496	9	0.517612	-0.00866958	0.0203343	0.681091
	M31591	androsterone sulfate	21.891	19	0.289715	21.8924	20	0.346376	-0.000316588	0.00895217	0.972158
	M32379	scyllo-inositol	15.3394	9	0.0820254	16.1212	10	0.0962141	0.017942	0.0264908	0.515251
	M32729	X-11412	37.4691	44	0.745986	38.829	45	0.72962	0.0107006	0.00917597	0.249834
	M33132	X-11787	40.3468	28	0.0615661	41.4432	29	0.0629606	-0.0143073	0.0164025	0.390482
	M33173	2-hydroxyacetaminophen sulfate	44.0427	46	0.554565	44.7923	47	0.564453	0.0113128	0.0130664	0.391099
	M33675	X-12253	1.24211	6	0.974754	2.06519	7	0.956144	-0.0265076	0.0292179	0.399251
	M34533	X-12850	11.0579	13	0.605964	11.0795	14	0.679783	0.00221477	0.0150983	0.885627
	M35189	X-13431--nonanoylcarnitine	14.9673	14	0.380392	15.3798	15	0.42442	0.00823788	0.0132623	0.544482
	M35255	2-stearoylglycerophosphocholine	8.22887	11	0.692667	8.59928	12	0.736722	-0.0214679	0.0352735	0.555141
	M35675	2-hydroxypalmitate	44.047	45	0.512245	44.1455	46	0.55021	0.00224574	0.00715639	0.755116
	M36756	leucylleucine	8.94447	9	0.442416	9.02461	10	0.52977	-0.00678492	0.0239674	0.783512
SLEEPWAKE	M15500	carnitine	241.036	221	0.169251	241.046	222	0.181227	0.00123224	0.0125765	0.922038
	M22177	levulinate (4-oxovalerate)	47.0845	56	0.796136	47.2272	57	0.818625	-0.0120837	0.0319842	0.707006
	M22842	cholate	1.93739	7	0.963224	3.8094	8	0.873898	-0.0680405	0.0497295	0.213542
	M32549	X-02269	4.02117	7	0.777336	4.4573	8	0.81369	0.0671499	0.10168	0.53012
	M32564	X-11247	20.0067	17	0.273889	20.5313	18	0.303714	-0.0369043	0.0552712	0.513291
	M32587	X-02249	9.4121	11	0.58391	11.2275	12	0.509529	-0.105489	0.0782932	0.20496
	M32754	X-11437	14.0526	13	0.370153	14.4758	14	0.414902	-0.0260712	0.0416679	0.542346
	M33658	X-12236	4.53482	6	0.604699	4.57825	7	0.711276	0.0213343	0.102372	0.841811
	M33801	ADpSGEGDFXAEGGGVR	3.6881	5	0.595136	4.0259	6	0.673171	-0.056194	0.0966853	0.586316
	M36103	p-cresol sulfate	16.9928	13	0.199632	18.886	14	0.169351	-0.0582945	0.0484391	0.250256
	M36134	X-14208--phenylalanylserine	13.5774	12	0.328505	14.5597	13	0.335637	-0.0439327	0.0471489	0.369815
	M37058	succinylcarnitine	30.5916	40	0.858083	30.8471	41	0.875877	0.0134091	0.0265292	0.61602

## Sheet: MR-PRESSO结果
Supplementary Table 4 The results of MR-PRESSO
Tiait	ID	Metabolite	Global Test Pvalue	Outliers	Removal of outliers Global Test Pvalue
INSOMNIA	M01494	5-oxoproline	0.757	NA	0.757
	M01515	salicylate	0.725	NA	0.725
	M15365	glycerol 3-phosphate (G3P)	0.608	NA	0.608
	M15488	acetylphosphate	0.173	NA	0.173
	M19414	X-06350	0.303	NA	0.303
	M21151	saccharin	0.543	NA	0.543
	M31591	androsterone sulfate	0.435	NA	0.435
	M32379	scyllo-inositol	0.152	NA	0.152
	M32729	X-11412	0.732	NA	0.732
	M33132	X-11787	0.08	NA	0.08
	M33173	2-hydroxyacetaminophen sulfate	0.623	NA	0.623
	M33675	X-12253	0.949	NA	0.949
	M34533	X-12850	0.718	NA	0.718
	M35189	X-13431--nonanoylcarnitine	0.504	NA	0.504
	M35255	2-stearoylglycerophosphocholine	0.78	NA	0.78
	M35675	2-hydroxypalmitate	0.536	NA	0.536
	M36756	leucylleucine	0.6	NA	0.6
SLEEPWAKE	M15500	carnitine	0.184	NA	0.184
	M22177	levulinate (4-oxovalerate)	0.812	NA	0.812
	M22842	cholate	0.849	NA	0.849
	M32549	X-02269	0.786	NA	0.786
	M32564	X-11247	0.327	NA	0.327
	M32587	X-02249	0.562	NA	0.562
	M32754	X-11437	0.387	NA	0.387
	M33658	X-12236	0.735	NA	0.735
	M33801	ADpSGEGDFXAEGGGVR	0.717	NA	0.717
	M36103	p-cresol sulfate	0.221	NA	0.221
	M36134	X-14208--phenylalanylserine	0.419	NA	0.419
	M37058	succinylcarnitine	0.881	NA	0.881

## Sheet: LDSC分析结果
Supplementary Table 5 The SNP-based heritability (h2) of the metabolites
Tiait	ID	Metabolite	h2	h2 SE	Lambda GC	Mean Chi2	Intercept	Intercept SE	Ratio	Ratio SE	Rg	Rg se	Rg p
INSOMNIA	M01494	5-oxoproline	0.376163	0.0680823	1.03895	1.07136	1.02191	0.00619801	0.307066	0.0868518	-0.0136263	0.126356	0.914122
	M01515	salicylate	NA	NA	NA	NA	NA	NA	NA	NA	NA	NA	NA
	M15365	glycerol 3-phosphate (G3P)	NA	NA	NA	NA	NA	NA	NA	NA	NA	NA	NA
	M15488	acetylphosphate	0.146019	0.0650162	1.03895	1.04071	1.0208	0.00577572	0.510897	0.141874	0.228798	0.229736	0.319291
	M19414	X-06350	NA	NA	NA	NA	NA	NA	NA	NA	NA	NA	NA
	M21151	saccharin	0.0676037	0.182931	0.992262	0.98656	0.983691	0.00549058	1.21341	-0.408514	-0.226079	0.471645	0.631696
	M31591	androsterone sulfate	0.134756	0.0704878	1.01363	1.01777	0.999803	0.00589313	-0.0111065	0.331667	-0.192142	0.212621	0.366162
	M32379	scyllo-inositol	0.0539955	0.0681334	1.00062	1.01001	1.0041	0.00618052	0.409698	0.617229	0.121667	0.382786	0.750601
	M32729	X-11412	0.533757	0.0757542	1.03895	1.0886	1.0269	0.00574993	0.303571	0.0648956	-0.0331864	0.128752	0.796596
	M33132	X-11787	NA	NA	NA	NA	NA	NA	NA	NA	NA	NA	NA
	M33173	2-hydroxyacetaminophen sulfate	NA	NA	NA	NA	NA	NA	NA	NA	NA	NA	NA
	M33675	X-12253	NA	NA	NA	NA	NA	NA	NA	NA	NA	NA	NA
	M34533	X-12850	0.0542056	0.0851381	1.02742	1.02626	1.02031	0.00668423	0.7737	0.254579	0.428973	0.387495	0.268276
	M35189	X-13431--nonanoylcarnitine	0.120953	0.0796853	1.01641	1.01833	1.00461	0.00576914	0.251242	0.314701	-0.0487621	0.242089	0.840369
	M35255	2-stearoylglycerophosphocholine	0.00101961	0.0729427	0.993854	1.00082	1.00066	0.00651306	0.806434	7.91331	-2.08363	2.7071	0.441483
	M35675	2-hydroxypalmitate	0.541918	0.0641283	1.0885	1.10847	1.03729	0.00561948	0.34382	0.0518056	-0.0233867	0.110442	0.832297
	M36756	leucylleucine	0.169598	0.15793	1.01641	1.0149	1.00446	0.00620044	0.299636	0.41626	0.185355	0.30351	0.541394
SLEEPWAKE	M15500	carnitine	1.17646	0.0909972	1.09525	1.19061	1.03427	0.0074953	0.179797	0.0393229	-0.0703974	0.119565	0.556011
	M22177	levulinate (4-oxovalerate)	0.857697	0.0750516	1.07707	1.12899	1.02816	0.00587671	0.218285	0.0455595	0.00464504	0.117296	0.968411
	M22842	cholate	NA	NA	NA	NA	NA	NA	NA	NA	NA	NA	NA
	M32549	X-02269	0.174395	0.0828521	1.01058	1.01443	0.991448	0.00672246	-0.592525	0.465748	-0.137708	0.293089	0.638462
	M32564	X-11247	0.0655325	0.0628249	1.01214	1.00507	0.99681	0.0058189	-0.629024	1.14724	-0.0616063	0.434541	0.887259
	M32587	X-02249	0.0962959	0.0652695	0.924844	0.936472	0.923556	0.00542412	1.20332	-0.085382	0.410803	0.365117	0.260535
	M32754	X-11437	0.03371	0.0664342	0.985622	0.986329	0.982422	0.00553794	1.28575	-0.405088	-9.00844e-06	0.625982	0.999989
	M33658	X-12236	0.0552376	0.232597	0.990795	0.99263	0.990722	0.00561172	1.25882	-0.761424	0.132305	0.958717	0.890239
	M33801	ADpSGEGDFXAEGGGVR	NA	NA	NA	NA	NA	NA	NA	NA	NA	NA	NA
	M36103	p-cresol sulfate	0.0991616	0.0638056	1.02639	1.02636	1.01281	0.00577562	0.486151	0.219105	-0.34298	0.34694	0.322865
	M36134	X-14208--phenylalanylserine	NA	NA	NA	NA	NA	NA	NA	NA	NA	NA	NA
	M37058	succinylcarnitine	0.531149	0.0833293	1.03356	1.07168	1.0096	0.00595702	0.133893	0.0831023	0.0683223	0.156013	0.66144

## Sheet: 反向MR结果
Supplementary Table 6 Reverse MR Results for candidate metabolites
Tiait	Metabolite	IVW analysis			MR-egger analysis			Weighted median analysis			Cochran's Q test						MR-Egger test
		OR(95%CI)	P	Beta	OR(95%CI)	P	Beta	OR(95%CI)	P	Beta	Q-stat-MR-Egger	Df-MR-Egger	P-MR-Egger	Q-stat-IVW	Df-IVW	P-IVW	Intercept	Se	P
INSOMNIA	5-oxoproline	0.99 (0.98-1.01)	0.374397	-0.00730693	1.00 (0.96-1.04)	0.996377	-0.000114618	0.99 (0.97-1.01)	0.394196	-0.00798177	0.0901245	1	0.764019	0.243213	2	0.885497	-0.00133633	0.0034154	0.76257
	salicylate	1.14 (0.86-1.52)	0.356907	0.133223	0.90 (0.37-2.22)	0.862749	-0.100535	1.11 (0.91-1.35)	0.298628	0.105093	4.00068	1	0.0454819	5.2239	2	0.0733914	0.0418079	0.075609	0.678441
	glycerol 3-phosphate (G3P)	1.03 (1.00-1.05)	0.0515941	0.025547	1.05 (0.98-1.12)	0.390922	0.0467457	1.03 (1.00-1.06)	0.0404901	0.0317302	0.00727045	1	0.932049	0.499068	2	0.779164	-0.00394133	0.00562018	0.610652
	acetylphosphate	1.01 (0.99-1.03)	0.166533	0.0123951	1.03 (0.99-1.08)	0.398226	0.0318304	1.01 (0.99-1.03)	0.329168	0.0104002	1.21701	1	0.269949	2.25703	2	0.323513	-0.00354572	0.00383556	0.524985
	X-06350	0.99 (0.94-1.04)	0.69721	-0.0095866	1.00 (0.84-1.18)	0.966571	-0.00453978	1.00 (0.96-1.04)	0.905613	-0.00237175	4.10063	1	0.0428673	4.11733	2	0.127624	-0.000941974	0.0147577	0.95942
	saccharin	0.95 (0.85-1.07)	0.434457	-0.0479165	NA	NA	NA	NA	NA	NA	NA	NA	NA	NA	NA	NA	NA	NA	NA
	androsterone sulfate	0.94 (0.86-1.03)	0.178823	-0.0602772	1.07 (0.91-1.26)	0.56507	0.0683118	0.94 (0.87-1.02)	0.121601	-0.0611765	0.691704	1	0.405585	3.49712	2	0.174025	-0.0237981	0.0142083	0.342653
	scyllo-inositol	1.01 (0.96-1.05)	0.777429	0.00615082	1.00 (0.90-1.11)	0.98607	-0.00118422	1.01 (0.96-1.06)	0.807383	0.00608671	0.0339051	1	0.853909	0.0558258	2	0.972473	0.00136694	0.00923257	0.906424
	X-11412	0.99 (0.96-1.01)	0.253743	-0.0135025	0.95 (0.90-1.00)	0.300247	-0.0529451	0.99 (0.96-1.01)	0.31624	-0.0125778	0.0645137	1	0.799499	2.57242	2	0.276316	0.00690918	0.00436286	0.358563
	X-11787	1.00 (0.98-1.02)	0.913711	0.00109217	1.03 (0.99-1.07)	0.370832	0.0295126	1.00 (0.98-1.02)	0.986911	0.000149178	0.759853	1	0.383375	3.31105	2	0.190992	-0.00559194	0.00350099	0.356108
	2-hydroxyacetaminophen sulfate	1.06 (0.86-1.31)	0.574304	0.0606836	1.13 (0.65-1.93)	0.743235	0.117992	1.06 (0.84-1.33)	0.622482	0.0567492	0.0548549	1	0.814821	0.105548	2	0.948594	-0.0103497	0.0459678	0.859015
	X-12253	0.95 (0.89-1.01)	0.0781083	-0.0565698	0.92 (0.78-1.08)	0.481726	-0.085184	0.95 (0.88-1.02)	0.130955	-0.0540036	0.0375769	1	0.846295	0.188148	2	0.910215	0.0052468	0.0135214	0.764356
	X-12850	1.00 (0.94-1.05)	0.909531	-0.00324204	0.95 (0.83-1.10)	0.633403	-0.047043	1.00 (0.94-1.06)	0.946423	-0.00214204	0.0763295	1	0.782335	0.50882	2	0.775374	0.00789846	0.0120103	0.629661
	X-13431--nonanoylcarnitine	0.98 (0.93-1.02)	0.337091	-0.02364	0.98 (0.86-1.12)	0.845715	-0.0165349	0.98 (0.93-1.03)	0.490724	-0.0183854	1.20421	1	0.272481	1.22045	2	0.543228	-0.0013474	0.0116028	0.926401
	2-stearoylglycerophosphocholine	0.95 (0.92-0.99)	0.00573307	-0.0509261	0.95 (0.87-1.04)	0.465285	-0.0501078	0.95 (0.91-0.99)	0.0140988	-0.0520761	0.0711524	1	0.789666	0.0715514	2	0.964857	-0.000155138	0.00776639	0.987285
	2-hydroxypalmitate	1.01 (0.99-1.03)	0.486175	0.00692901	1.00 (0.95-1.05)	0.993915	0.000244616	1.01 (0.99-1.03)	0.439658	0.00872684	0.660222	1	0.416482	0.740605	2	0.690526	0.00116887	0.00412274	0.824122
	leucylleucine	1.02 (0.97-1.07)	0.418793	0.01922	1.02 (0.91-1.15)	0.801014	0.0195639	1.02 (0.96-1.07)	0.547455	0.0166496	0.310959	1	0.577092	0.310998	2	0.855988	-6.1156e-05	0.00990082	0.996068
SLEEPWAKE	carnitine	NA	NA	NA	NA	NA	NA	NA	NA	NA	NA	NA	NA	NA	NA	NA	NA	NA	NA
	levulinate (4-oxovalerate)	NA	NA	NA	NA	NA	NA	NA	NA	NA	NA	NA	NA	NA	NA	NA	NA	NA	NA
	cholate	NA	NA	NA	NA	NA	NA	NA	NA	NA	NA	NA	NA	NA	NA	NA	NA	NA	NA
	X-02269	NA	NA	NA	NA	NA	NA	NA	NA	NA	NA	NA	NA	NA	NA	NA	NA	NA	NA
	X-11247	NA	NA	NA	NA	NA	NA	NA	NA	NA	NA	NA	NA	NA	NA	NA	NA	NA	NA
	X-02249	NA	NA	NA	NA	NA	NA	NA	NA	NA	NA	NA	NA	NA	NA	NA	NA	NA	NA
	X-11437	NA	NA	NA	NA	NA	NA	NA	NA	NA	NA	NA	NA	NA	NA	NA	NA	NA	NA
	X-12236	NA	NA	NA	NA	NA	NA	NA	NA	NA	NA	NA	NA	NA	NA	NA	NA	NA	NA
	ADpSGEGDFXAEGGGVR	NA	NA	NA	NA	NA	NA	NA	NA	NA	NA	NA	NA	NA	NA	NA	NA	NA	NA
	p-cresol sulfate	NA	NA	NA	NA	NA	NA	NA	NA	NA	NA	NA	NA	NA	NA	NA	NA	NA	NA
	X-14208--phenylalanylserine	NA	NA	NA	NA	NA	NA	NA	NA	NA	NA	NA	NA	NA	NA	NA	NA	NA	NA
	succinylcarnitine	NA	NA	NA	NA	NA	NA	NA	NA	NA	NA	NA	NA	NA	NA	NA	NA	NA	NA

## Sheet: 代谢通路结果
Supplementary Table 7 Metabolic pathways with significant enrichment of blood metabolites
Trait	Metabolic pathways	Involved metabolites	P value
INSOMNIA	Glycerophospholipid metabolism	1-Acyl-sn-glycero-3-phosphocholine，sn-Glycerol 3-phosphate	0.0030573
	Glycerolipid metabolism	sn-Glycerol 3-phosphate	0.040694
SLEEPWAKE	Glyoxylate and dicarboxylate metabolism	L-Serine，Glycine	0.0039738
	Glycine, serine and threonine metabolism	L-Serine，Glycine	0.0042247
	Primary bile acid biosynthesis	Glycine，Cholic acid	0.0081416
	Aminoacyl-tRNA biosynthesis	Glycine，L-Serine	0.0088499
	Sulfur metabolism	Sulfate	0.025574
	Butanoate metabolism	Butanoic acid	0.04752
